# Supplementary material for: IRFinder: assessing the impact of intron retention on mammalian gene expression
Source: Genome Biol. 2017 Mar 15;18:51. doi: 10.1186/s13059-017-1184-4 (PMC5353968; doi:10.1186/s13059-017-1184-4)
Supplement: Additional file 7: — List of intronic coordinates used to detect enriched motifs associate with IR. (XLS 180 kb) [file 13059_2017_1184_MOESM7_ESM.xls]

## Sheet: Sheet1
Table S1: introns for motif search
Frequently retained introns	Rarely retained introns
AAAS/ENSG00000094914/anti-near_12:53701713-53701835 -	ACAA1/ENSG00000060971/anti-near_3:38167201-38167316 -
AAMP/ENSG00000127837/anti-near_2:219130405-219130553 -	ACLY/ENSG00000131473/clean_17:40024157-40024961 -
ABCF3/ENSG00000161204/clean_3:183907719-183908786 +	ACLY/ENSG00000131473/clean_17:40028085-40028284 -
ABHD12/ENSG00000100997/anti-near_20:25281520-25282854 -	ACTN4/ENSG00000130402/anti-near_19:39219794-39219913 +
ABHD16A/ENSG00000204427/clean_6:31655880-31656025 -	ACTN4/ENSG00000130402/clean_19:39196771-39198756 +
ABHD17A/ENSG00000129968/anti-near_19:1877424-1877506 -	ACTN4/ENSG00000130402/clean_19:39214362-39214576 +
ABI1/ENSG00000136754/anti-near_10:27040712-27044583 -	ACTN4/ENSG00000130402/clean_19:39214717-39214796 +
ACADVL/ENSG00000072778/anti-near_17:7123365-7123440 +	ACTN4/ENSG00000130402/clean_19:39214979-39215070 +
ACADVL/ENSG00000072778/anti-near_17:7123516-7123782 +	ACTR1A/ENSG00000138107/clean_10:104245490-104247906 -
ACADVL/ENSG00000072778/anti-near_17:7123848-7123922 +	ACTR3/ENSG00000115091/clean_2:114709148-114709296 +
ACADVL/ENSG00000072778/anti-near_17:7127049-7127131 +	ADD1/ENSG00000087274/clean_4:2895820-2896308 +
ACADVL/ENSG00000072778/anti-near_17:7128033-7128127 +	ADSL/ENSG00000239900/clean_22:40759075-40760279 +
ACIN1/ENSG00000100813/clean_14:23533694-23535174 -	AHSA1/ENSG00000100591/anti-near_14:77924612-77925958 +
ACO2/ENSG00000100412/anti-over_22:41922457-41923291 +	AIMP1/ENSG00000164022/clean_4:107253040-107258025 +
ACO2/ENSG00000100412/anti-over_22:41923424-41923904 +	AKR1A1/ENSG00000117448/clean_1:46027550-46032240 +
ACO2/ENSG00000100412/anti-over_22:41924026-41924482 +	AKT1/ENSG00000142208/anti-near_14:105238789-105239214 -
ACOT8/ENSG00000101473/anti-near_20:44472360-44472901 -	ANAPC16/ENSG00000166295/anti-near_10:73990198-73992758 +
ACTR1B/ENSG00000115073/clean_2:98274580-98274686 -	ANAPC5/ENSG00000089053/clean_12:121756411-121757499 -
ADAR/ENSG00000160710/clean_1:154560734-154561026 -	ANAPC5/ENSG00000089053/clean_12:121757621-121758187 -
ADPGK/ENSG00000159322/clean_15:73045233-73047896 -	ANAPC5/ENSG00000089053/clean_12:121773526-121775093 -
ADRBK1/ENSG00000173020/clean_11:67049836-67049905 +	ANAPC5/ENSG00000089053/clean_12:121779872-121783641 -
ADRBK1/ENSG00000173020/clean_11:67052454-67052545 +	ANXA11/ENSG00000122359/clean_10:81921784-81923104 -
ADRM1/ENSG00000130706/anti-near_20:60881790-60882426 +	ANXA11/ENSG00000122359/clean_10:81923161-81923289 -
AGPAT3/ENSG00000160216/clean_21:45401068-45402184 +	ANXA11/ENSG00000122359/clean_10:81923369-81923808 -
AHSA2/ENSG00000173209/anti-near_2:61413632-61413751 +	ANXA5/ENSG00000164111/clean_4:122602916-122604518 -
AIMP1/ENSG00000164022/anti-over_4:107237751-107246141 +	ANXA5/ENSG00000164111/clean_4:122604632-122605831 -
AMPD2/ENSG00000116337/anti-near_1:110170899-110170985 +	ANXA5/ENSG00000164111/clean_4:122605926-122607442 -
ANAPC5/ENSG00000089053/clean_12:121756227-121756303 -	ANXA6/ENSG00000197043/clean_5:150496741-150497318 -
ANAPC5/ENSG00000089053/clean_12:121765034-121766118 -	ANXA6/ENSG00000197043/clean_5:150514044-150515816 -
ANAPC5/ENSG00000089053/clean_12:121783834-121784698 -	ANXA7/ENSG00000138279/anti-near_10:75143448-75147446 -
ANKZF1/ENSG00000163516/anti-near_2:220098665-220098854 +	ANXA7/ENSG00000138279/anti-near_10:75147541-75148069 -
AP1G2/ENSG00000213983/anti-over_14:24029245-24029463 -	ANXA7/ENSG00000138279/clean_10:75156341-75156921 -
AP1G2/ENSG00000213983/anti-over_14:24030640-24030720 -	AP000721.4/ENSG00000256100/clean_11:63753986-63755808 +
AP1G2/ENSG00000213983/anti-over_14:24033597-24033770 -	AP2B1/ENSG00000006125/anti-over_17:34001340-34009713 +
APEH/ENSG00000164062/clean_3:49711846-49711921 +	AP2B1/ENSG00000006125/clean_17:33932859-33935160 +
APMAP/ENSG00000101474/anti-near_20:24944658-24949527 -	AP2B1/ENSG00000006125/clean_17:33954745-33963359 +
APOL2/ENSG00000128335/clean_22:36624326-36627385 -	AP2B1/ENSG00000006125/clean_17:33963475-33966613 +
ARAF/ENSG00000078061/anti-near_X:47428432-47428937 +	AP2B1/ENSG00000006125/clean_17:33998919-34001194 +
ARAP1/ENSG00000186635/anti-near_11:72407699-72408027 -	AP2B1/ENSG00000006125/clean_17:34044368-34050643 +
ARAP1/ENSG00000186635/anti-over_11:72399582-72403797 -	AP2M1/ENSG00000161203/clean_3:183894855-183896644 +
ARAP1/ENSG00000186635/anti-over_11:72399582-72404369 -	AP2S1/ENSG00000042753/clean_19:47342056-47342721 -
ARFGAP1/ENSG00000101199/clean_20:61908003-61908556 +	AP2S1/ENSG00000042753/clean_19:47342835-47349249 -
ARFGAP1/ENSG00000101199/clean_20:61908657-61909468 +	APMAP/ENSG00000101474/clean_20:24951007-24952095 -
ARFGAP1/ENSG00000101199/clean_20:61912699-61914170 +	APP/ENSG00000142192/clean_21:27254082-27264033 -
ARFGAP2/ENSG00000149182/anti-near_11:47188150-47188310 -	APP/ENSG00000142192/clean_21:27264180-27269884 -
ARFGAP2/ENSG00000149182/anti-near_11:47189802-47192976 -	APP/ENSG00000142192/clean_21:27348341-27354656 -
ARFIP2/ENSG00000132254/clean_11:6500189-6500369 -	APP/ENSG00000142192/clean_21:27394358-27423315 -
ARFIP2/ENSG00000132254/clean_11:6501298-6501552 -	ARCN1/ENSG00000095139/clean_11:118454073-118454523 +
ARFRP1/ENSG00000101246/anti-near_20:62331882-62331953 -	ARCN1/ENSG00000095139/clean_11:118463571-118464304 +
ARHGAP4/ENSG00000089820/anti-near_X:153175539-153175624 -	ARF3/ENSG00000134287/clean_12:49333562-49333779 -
ARHGEF1/ENSG00000076928/anti-near_19:42410955-42411256 +	ARF3/ENSG00000134287/clean_12:49333890-49334730 -
ARL6IP4/ENSG00000182196/anti-near_12:123467085-123467166 +	ARF5/ENSG00000004059/anti-over_7:127230191-127231016 +
ARPC5L/ENSG00000136950/anti-near_9:127631718-127635970 +	ASAH1/ENSG00000104763/clean_8:17915132-17916343 -
ARRB2/ENSG00000141480/anti-near_17:4623935-4624240 +	ASAH1/ENSG00000104763/clean_8:17916973-17917080 -
ASL/ENSG00000126522/clean_7:65552373-65552715 +	ASAH1/ENSG00000104763/clean_8:17917212-17918885 -
ATAD3A/ENSG00000197785/clean_1:1463242-1464602 +	ASAH1/ENSG00000104763/clean_8:17927387-17928808 -
ATF4/ENSG00000128272/clean_22:39916756-39917358 +	ASNA1/ENSG00000198356/clean_19:12849472-12856190 +
ATF4/ENSG00000128272/clean_22:39917676-39917777 +	ATF6B/ENSG00000213676/clean_6:32084592-32084813 -
ATF6B/ENSG00000213676/clean_6:32083745-32084256 -	ATP1A1/ENSG00000163399/anti-near_1:116931394-116931523 +
ATF6B/ENSG00000213676/clean_6:32084341-32084480 -	ATP1B3/ENSG00000069849/clean_3:141622590-141626008 +
ATF6B/ENSG00000213676/clean_6:32086643-32086732 -	ATP5A1/ENSG00000152234/clean_18:43666223-43666352 -
ATG4B/ENSG00000168397/anti-near_2:242610197-242610726 +	ATP5A1/ENSG00000152234/clean_18:43667198-43667306 -
ATG4B/ENSG00000168397/clean_2:242608100-242610140 +	ATP5A1/ENSG00000152234/clean_18:43667458-43668074 -
ATP13A1/ENSG00000105726/clean_19:19758337-19758407 -	ATP5A1/ENSG00000152234/clean_18:43669962-43671647 -
ATP6V0B/ENSG00000117410/clean_1:44441520-44441761 +	ATP5C1/ENSG00000165629/clean_10:7839141-7840952 +
ATP6V0B/ENSG00000117410/clean_1:44442888-44443652 +	ATP5C1/ENSG00000165629/clean_10:7841878-7841989 +
AUP1/ENSG00000115307/anti-near_2:74755448-74755543 -	ATP5C1/ENSG00000165629/clean_10:7844388-7844720 +
AUP1/ENSG00000115307/anti-near_2:74755616-74755877 -	ATP5F1/ENSG00000116459/clean_1:112002258-112003538 +
AUP1/ENSG00000115307/anti-near_2:74756409-74756488 -	ATP5H/ENSG00000167863/anti-over_17:73038372-73038623 -
AUP1/ENSG00000115307/clean_2:74754490-74754597 -	ATP5H/ENSG00000167863/anti-over_17:73038754-73043019 -
AUP1/ENSG00000115307/clean_2:74754965-74755066 -	ATP5J/ENSG00000154723/anti-over_21:27102112-27107163 -
AURKAIP1/ENSG00000175756/clean_1:1310170-1310376 -	ATP5J/ENSG00000154723/clean_21:27097661-27101941 -
AURKB/ENSG00000178999/clean_17:8110206-8110493 -	ATP6AP2/ENSG00000182220/clean_X:40456596-40456778 +
B4GALT3/ENSG00000158850/anti-over_1:161143517-161143648 -	ATP6AP2/ENSG00000182220/clean_X:40458993-40460013 +
BABAM1/ENSG00000105393/anti-over_19:17387433-17387631 +	ATP6AP2/ENSG00000182220/clean_X:40460133-40464812 +
BAG6/ENSG00000204463/clean_6:31611971-31612083 -	ATP6V0E1/ENSG00000113732/clean_5:172410967-172421777 +
BAP1/ENSG00000163930/anti-near_3:52436887-52437153 -	ATP6V0E1/ENSG00000113732/clean_5:172421825-172447240 +
BAP1/ENSG00000163930/anti-near_3:52437910-52438468 -	ATP6V0E1/ENSG00000113732/clean_5:172447370-172461401 +
BAX/ENSG00000087088/clean_19:49458219-49458804 +	ATP6V1D/ENSG00000100554/clean_14:67815821-67817327 -
BAX/ENSG00000087088/clean_19:49458856-49458943 +	ATP6V1E1/ENSG00000131100/anti-near_22:18075502-18077294 -
BBIP1/ENSG00000214413/anti-near_10:112660284-112661295 -	ATP6V1E1/ENSG00000131100/anti-near_22:18102292-18111368 -
BCS1L/ENSG00000074582/anti-near_2:219526983-219527232 +	ATP6V1E1/ENSG00000131100/clean_22:18083947-18095577 -
BOD1/ENSG00000145919/clean_5:173036437-173040133 -	ATP6V1E1/ENSG00000131100/clean_22:18096086-18102226 -
BRAT1/ENSG00000106009/clean_7:2578398-2578812 -	ATPIF1/ENSG00000130770/clean_1:28562781-28562871 +
BRAT1/ENSG00000106009/clean_7:2581845-2582837 -	ATXN10/ENSG00000130638/clean_22:46125470-46134610 +
BRD2/ENSG00000204256/anti-near_6:32940704-32942238 +	ATXN10/ENSG00000130638/clean_22:46134719-46136248 +
BRD2/ENSG00000204256/clean_6:32943946-32944026 +	BABAM1/ENSG00000105393/anti-over_19:17382464-17384712 +
BRD2/ENSG00000204256/clean_6:32947909-32948118 +	BAG6/ENSG00000204463/clean_6:31612975-31613183 -
BRD8/ENSG00000112983/clean_5:137492956-137495243 -	BAG6/ENSG00000204463/clean_6:31616528-31616687 -
BRD8/ENSG00000112983/clean_5:137492956-137495757 -	BAG6/ENSG00000204463/clean_6:31617172-31617286 -
BSDC1/ENSG00000160058/anti-near_1:32832255-32834047 -	BCAP31/ENSG00000185825/clean_X:152968513-152969413 -
C11orf48/ENSG00000162194/anti-near_11:62432445-62432602 -	BCAP31/ENSG00000185825/clean_X:152969549-152980996 -
C11orf83/ENSG00000204922/anti-over_11:62439337-62439424 +	BCAP31/ENSG00000185825/clean_X:152981144-152986326 -
C16orf13/ENSG00000130731/anti-near_16:685774-686093 -	BCAP31/ENSG00000185825/clean_X:152986427-152988607 -
C18orf8/ENSG00000141452/anti-over_18:21109676-21109991 +	BCAS2/ENSG00000116752/clean_1:115118372-115119308 -
C18orf8/ENSG00000141452/anti-over_18:21110261-21110350 +	BLVRB/ENSG00000090013/anti-near_19:40953953-40957270 -
C19orf43/ENSG00000123144/clean_19:12842235-12845126 -	BSG/ENSG00000172270/clean_19:581591-582305 +
C1orf123/ENSG00000162384/anti-near_1:53684167-53684538 -	BSG/ENSG00000172270/clean_19:582582-582749 +
C21orf33/ENSG00000160221/clean_21:45557178-45560131 +	BUD31/ENSG00000106245/clean_7:99007792-99008686 +
C21orf33/ENSG00000160221/clean_21:45563243-45564702 +	C11orf48/ENSG00000162194/anti-near_11:62430805-62432320 -
C21orf59/ENSG00000159079/clean_21:33974283-33974581 -	C14orf166/ENSG00000087302/clean_14:52458159-52460440 +
C7orf55-LUC7L2/ENSG00000146963/clean_7:139102475-139106908 +	C14orf2/ENSG00000156411/clean_14:104381526-104387806 -
CAPN2/ENSG00000162909/clean_1:223957611-223958148 +	C19orf10/ENSG00000074842/anti-near_19:4660015-4660680 -
CAPZA1/ENSG00000116489/clean_1:113192091-113196219 +	C19orf10/ENSG00000074842/clean_19:4660762-4664887 -
CARS/ENSG00000110619/clean_11:3023283-3023770 -	C19orf10/ENSG00000074842/clean_19:4664949-4668606 -
CCAR1/ENSG00000060339/clean_10:70515293-70516029 +	C1QBP/ENSG00000108561/anti-near_17:5336484-5336612 -
CCAR1/ENSG00000060339/clean_10:70516240-70517050 +	C6orf106/ENSG00000196821/clean_6:34574681-34614377 -
CCAR1/ENSG00000060339/clean_10:70517134-70520763 +	C9orf78/ENSG00000136819/clean_9:132594252-132595725 -
CCAR2/ENSG00000158941/anti-near_8:22472514-22472937 +	CALCOCO2/ENSG00000136436/clean_17:46926739-46928450 +
CCAR2/ENSG00000158941/anti-near_8:22476868-22477150 +	CALCOCO2/ENSG00000136436/clean_17:46933549-46937675 +
CCAR2/ENSG00000158941/clean_8:22470649-22471604 +	CANX/ENSG00000127022/clean_5:179134191-179135239 +
CCAR2/ENSG00000158941/clean_8:22471827-22471902 +	CANX/ENSG00000127022/clean_5:179143295-179146668 +
CCAR2/ENSG00000158941/clean_8:22472016-22472350 +	CANX/ENSG00000127022/clean_5:179146782-179147404 +
CCDC107/ENSG00000159884/anti-over_9:35660458-35660553 +	CANX/ENSG00000127022/clean_5:179151784-179153680 +
CCDC130/ENSG00000104957/clean_19:13873251-13873403 +	CAP1/ENSG00000131236/clean_1:40525842-40527406 +
CCNL1/ENSG00000163660/clean_3:156867766-156867853 -	CAP1/ENSG00000131236/clean_1:40527484-40529898 +
CCNL2/ENSG00000221978/clean_1:1328840-1330773 -	CAPN1/ENSG00000014216/clean_11:64975591-64975675 +
CD2BP2/ENSG00000169217/clean_16:30364416-30364501 -	CAPNS1/ENSG00000126247/anti-near_19:36633643-36633810 +
CD46/ENSG00000117335/clean_1:207940540-207943665 +	CAPNS1/ENSG00000126247/anti-over_19:36636776-36636877 +
CD47/ENSG00000196776/clean_3:107766139-107770785 -	CAPNS1/ENSG00000126247/anti-over_19:36636956-36637097 +
CD47/ENSG00000196776/clean_3:107769449-107770785 -	CAPZA2/ENSG00000198898/clean_7:116556176-116557780 +
CD58/ENSG00000116815/clean_1:117061889-117064527 -	CAPZB/ENSG00000077549/clean_1:19683245-19683915 -
CD97/ENSG00000123146/anti-over_19:14518821-14518903 +	CAPZB/ENSG00000077549/clean_1:19705147-19711998 -
CDC16/ENSG00000130177/clean_13:115024873-115027361 +	CCDC47/ENSG00000108588/clean_17:61829789-61830100 -
CDC37/ENSG00000105401/clean_19:10506019-10506110 -	CCT3/ENSG00000163468/anti-over_1:156290816-156294762 -
CDC42SE1/ENSG00000197622/anti-near_1:151026797-151027491 -	CCT3/ENSG00000163468/clean_1:156279094-156280348 -
CDIPT/ENSG00000103502/anti-near_16:29874041-29874135 -	CCT3/ENSG00000163468/clean_1:156287038-156287205 -
CDK11B/ENSG00000248333/anti-near_1:1572564-1572769 -	CCT3/ENSG00000163468/clean_1:156287338-156288658 -
CDK9/ENSG00000136807/clean_9:130549887-130550225 +	CCT3/ENSG00000163468/clean_1:156288808-156290629 -
CEP57/ENSG00000166037/anti-near_11:95555142-95555662 +	CCT3/ENSG00000163468/clean_1:156303434-156304503 -
CEP95/ENSG00000258890/anti-near_17:62533230-62533720 +	CCT4/ENSG00000115484/anti-over_2:62099451-62099592 -
CEPT1/ENSG00000134255/anti-near_1:111726209-111726812 +	CCT7/ENSG00000135624/clean_2:73461512-73466770 +
CHD1L/ENSG00000131778/clean_1:146739177-146740440 +	CCT7/ENSG00000135624/clean_2:73467671-73470131 +
CHD4/ENSG00000111642/anti-over_12:6692279-6692363 -	CCT7/ENSG00000135624/clean_2:73471843-73474889 +
CHERP/ENSG00000085872/anti-over_19:16631318-16631636 -	CCT8/ENSG00000156261/clean_21:30437426-30439036 -
CHTOP/ENSG00000160679/clean_1:153609129-153610770 +	CCT8/ENSG00000156261/clean_21:30440026-30441743 -
CHTOP/ENSG00000160679/clean_1:153614905-153615702 +	CD99/ENSG00000002586/clean_X:2637746-2638396 +
CIAO1/ENSG00000144021/clean_2:96933474-96933573 +	CD99/ENSG00000002586/clean_X:2638465-2640667 +
CIAO1/ENSG00000144021/clean_2:96934396-96935005 +	CD99/ENSG00000002586/clean_X:2640715-2641354 +
CIB1/ENSG00000185043/anti-near_15:90774254-90774326 -	CDC123/ENSG00000151465/anti-near_10:12238318-12240703 +
CIB1/ENSG00000185043/anti-near_15:90775559-90776900 -	CDC123/ENSG00000151465/clean_10:12240775-12251965 +
CLASRP/ENSG00000104859/anti-near_19:45572382-45572459 +	CDC123/ENSG00000151465/clean_10:12259466-12272946 +
CLASRP/ENSG00000104859/anti-near_19:45573819-45574060 +	CDC123/ENSG00000151465/clean_10:12272995-12277046 +
CLDND1/ENSG00000080822/clean_3:98235723-98235895 -	CDC34/ENSG00000099804/clean_19:532108-535836 +
CLDND1/ENSG00000080822/clean_3:98236033-98237728 -	CDC37/ENSG00000105401/clean_19:10503833-10503934 -
CLDND1/ENSG00000080822/clean_3:98237839-98239976 -	CDC37/ENSG00000105401/clean_19:10504117-10505696 -
CLK1/ENSG00000013441/clean_2:201721534-201721613 -	CDC37/ENSG00000105401/clean_19:10506879-10514053 -
CLK1/ENSG00000013441/clean_2:201721708-201722440 -	CDC42/ENSG00000070831/clean_1:22413041-22413161 +
CLK1/ENSG00000013441/clean_2:201722812-201724402 -	CDK2AP1/ENSG00000111328/anti-near_12:123746350-123749742 -
CLK2/ENSG00000176444/clean_1:155233191-155233740 -	CHCHD3/ENSG00000106554/clean_7:132660046-132709305 -
CLK2/ENSG00000176444/clean_1:155233831-155234011 -	CHD4/ENSG00000111642/anti-over_12:6690339-6690456 -
CLK2/ENSG00000176444/clean_1:155234091-155234258 -	CHD4/ENSG00000111642/anti-over_12:6690980-6691302 -
CLN3/ENSG00000188603/clean_16:28493519-28493647 -	CHMP3/ENSG00000115561/clean_2:86734716-86737480 -
CLSTN1/ENSG00000171603/anti-near_1:9791448-9791818 -	CHMP5/ENSG00000086065/clean_9:33270714-33271149 +
CLUH/ENSG00000132361/anti-near_17:2594071-2594902 -	CHMP5/ENSG00000086065/clean_9:33271221-33276453 +
CNOT11/ENSG00000158435/anti-near_2:101885598-101885677 +	CHP1/ENSG00000187446/clean_15:41555081-41562754 +
COASY/ENSG00000068120/clean_17:40715340-40715978 +	CIZ1/ENSG00000148337/clean_9:130931480-130931684 -
COMMD3/ENSG00000148444/clean_10:22607947-22608867 +	CLIC1/ENSG00000213719/clean_6:31700175-31701342 -
COMMD4/ENSG00000140365/clean_15:75631445-75631604 +	CLIC1/ENSG00000213719/clean_6:31701449-31701612 -
COMMD4/ENSG00000140365/clean_15:75632219-75632305 +	CLNS1A/ENSG00000074201/clean_11:77330740-77333544 -
COMMD7/ENSG00000149600/clean_20:31291260-31291824 -	CLNS1A/ENSG00000074201/clean_11:77333718-77336007 -
COPS7A/ENSG00000111652/clean_12:6839986-6840165 +	CLNS1A/ENSG00000074201/clean_11:77336863-77340807 -
COQ4/ENSG00000167113/clean_9:131094561-131095128 +	CLPTM1/ENSG00000104853/clean_19:45476467-45477695 +
COTL1/ENSG00000103187/clean_16:84651189-84651443 -	CLPTM1/ENSG00000104853/clean_19:45477854-45480599 +
COX20/ENSG00000203667/anti-over_1:245005360-245005496 +	CLTA/ENSG00000122705/clean_9:36197585-36198975 +
COX20/ENSG00000203667/anti-over_1:245005560-245006342 +	CLTA/ENSG00000122705/clean_9:36199093-36204064 +
CPNE1/ENSG00000214078/clean_20:34215335-34218360 -	CLTB/ENSG00000175416/anti-over_5:175819946-175824607 -
CPNE1/ENSG00000214078/clean_20:34218412-34218662 -	CLTB/ENSG00000175416/anti-over_5:175824719-175824930 -
CPNE1/ENSG00000214078/clean_20:34218717-34218822 -	CMPK1/ENSG00000162368/clean_1:47834287-47838626 +
CPNE1/ENSG00000214078/clean_20:34218956-34219035 -	CNN2/ENSG00000064666/clean_19:1031191-1032390 +
CPSF1/ENSG00000071894/anti-near_8:145619253-145619327 -	COMMD6/ENSG00000188243/clean_13:76100775-76104249 -
CPSF1/ENSG00000071894/anti-near_8:145619375-145619448 -	COPB1/ENSG00000129083/clean_11:14486576-14487827 -
CPSF3L/ENSG00000127054/anti-near_1:1247748-1247819 -	COPB1/ENSG00000129083/clean_11:14490406-14490881 -
CPSF3L/ENSG00000127054/anti-near_1:1247881-1247972 -	COPB2/ENSG00000184432/clean_3:139085987-139086986 -
CPSF3L/ENSG00000127054/anti-near_1:1248080-1248166 -	COPB2/ENSG00000184432/clean_3:139094456-139096882 -
CPSF3L/ENSG00000127054/anti-near_1:1248329-1248414 -	COPE/ENSG00000105669/clean_19:19010756-19011189 -
CPSF3L/ENSG00000127054/anti-near_1:1248504-1248888 -	COPG1/ENSG00000181789/clean_3:128982842-128984391 +
CPSF3L/ENSG00000127054/anti-near_1:1248972-1249111 -	COPG1/ENSG00000181789/clean_3:128984635-128985866 +
CPSF3L/ENSG00000127054/anti-near_1:1250818-1250899 -	COPG1/ENSG00000181789/clean_3:128990752-128991086 +
CPSF4/ENSG00000160917/anti-over_7:99048418-99049990 +	COPG1/ENSG00000181789/clean_3:128991258-128991649 +
CPSF6/ENSG00000111605/clean_12:69656342-69663291 +	COPS3/ENSG00000141030/clean_17:17152353-17158172 -
CRELD2/ENSG00000184164/clean_22:50316965-50318007 +	COPS5/ENSG00000121022/clean_8:67968839-67969614 -
CSNK1D/ENSG00000141551/anti-over_17:80203915-80206750 -	COPZ1/ENSG00000111481/clean_12:54734399-54735989 +
CSNK1E/ENSG00000213923/clean_22:38689325-38690114 -	COPZ1/ENSG00000111481/clean_12:54737100-54739243 +
CSNK1G2/ENSG00000133275/clean_19:1978510-1978600 +	COX16/ENSG00000133983/clean_14:70793166-70795890 -
CSTF3/ENSG00000176102/clean_11:33163308-33163430 -	COX16/ENSG00000133983/clean_14:70795953-70809374 -
CTSA/ENSG00000064601/anti-near_20:44525679-44526355 +	COX16/ENSG00000133983/clean_14:70809446-70826235 -
CUL4A/ENSG00000139842/clean_13:113883833-113887490 +	COX5A/ENSG00000178741/clean_15:75216111-75219106 -
CUL4A/ENSG00000139842/clean_13:113889459-113891136 +	COX5A/ENSG00000178741/clean_15:75219228-75221456 -
CXXC1/ENSG00000154832/clean_18:47811617-47811694 -	COX6B1/ENSG00000126267/anti-near_19:36145573-36149495 +
CXXC1/ENSG00000154832/clean_18:47811721-47812118 -	COX6B1/ENSG00000126267/clean_19:36139305-36142134 +
DAXX/ENSG00000204209/clean_6:33286579-33286773 -	COX6B1/ENSG00000126267/clean_19:36142251-36145472 +
DAXX/ENSG00000204209/clean_6:33288001-33288156 -	COX6C/ENSG00000164919/clean_8:100899846-100904135 -
DAZAP1/ENSG00000071626/clean_19:1422395-1425876 +	CRTAP/ENSG00000170275/clean_3:33171559-33174046 +
DCAF11/ENSG00000100897/clean_14:24592286-24592383 +	CRTAP/ENSG00000170275/clean_3:33174192-33175673 +
DCAF15/ENSG00000132017/anti-near_19:14070881-14071098 +	CSDE1/ENSG00000009307/clean_1:115275437-115276352 -
DCXR/ENSG00000169738/anti-near_17:79994519-79994596 -	CSNK2A1/ENSG00000101266/clean_20:470525-472897 -
DDB2/ENSG00000134574/anti-near_11:47256963-47259387 +	CTNNA1/ENSG00000044115/clean_5:138160488-138163203 +
DDRGK1/ENSG00000198171/clean_20:3184062-3185182 -	CTNNA1/ENSG00000044115/clean_5:138260399-138260944 +
DDX23/ENSG00000174243/clean_12:49231440-49231724 -	CTSA/ENSG00000064601/anti-near_20:44523540-44523632 +
DDX24/ENSG00000089737/clean_14:94521530-94524167 -	CTSD/ENSG00000117984/clean_11:1774900-1775032 -
DDX27/ENSG00000124228/anti-near_20:47851625-47852686 +	CTSD/ENSG00000117984/clean_11:1775131-1775223 -
DDX39A/ENSG00000123136/anti-near_19:14520259-14520347 -	CWC15/ENSG00000150316/clean_11:94704651-94705218 -
DDX41/ENSG00000183258/clean_5:176942822-176942929 -	CYB5B/ENSG00000103018/anti-over_16:69458760-69481052 +
DDX41/ENSG00000183258/clean_5:176942990-176943119 -	CYB5B/ENSG00000103018/clean_16:69481181-69482017 +
DDX42/ENSG00000198231/clean_17:61875459-61876948 +	CYB5R3/ENSG00000100243/clean_22:43015951-43019794 -
DDX56/ENSG00000136271/clean_7:44608802-44609407 -	CYTH2/ENSG00000105443/anti-near_19:48981849-48982379 +
DDX5/ENSG00000108654/clean_17:62496444-62496666 -	DAD1/ENSG00000129562/clean_14:23044133-23057852 -
DDX5/ENSG00000108654/clean_17:62498187-62498279 -	DARS/ENSG00000115866/clean_2:136701050-136718965 -
DENND2D/ENSG00000162777/clean_1:111739875-111740541 -	DCTD/ENSG00000129187/clean_4:183812630-183814183 -
DENND4B/ENSG00000198837/clean_1:153903540-153904679 -	DCTN1/ENSG00000204843/clean_2:74589268-74589776 -
DHX30/ENSG00000132153/anti-near_3:47889446-47889669 +	DCTN1/ENSG00000204843/clean_2:74590304-74590420 -
DHX30/ENSG00000132153/anti-near_3:47890569-47890681 +	DCTN2/ENSG00000175203/anti-near_12:57926426-57926515 -
DLG1/ENSG00000075711/clean_3:196792319-196792578 -	DCTN2/ENSG00000175203/clean_12:57929328-57929531 -
DNAJC11/ENSG00000007923/clean_1:6706038-6711588 -	DCTN3/ENSG00000137100/clean_9:34617968-34618672 -
DNAJC7/ENSG00000168259/anti-over_17:40128788-40129278 -	DDB1/ENSG00000167986/clean_11:61071507-61076454 -
DNM1L/ENSG00000087470/anti-over_12:32893174-32893342 +	DDB1/ENSG00000167986/clean_11:61079556-61080970 -
DNM2/ENSG00000079805/clean_19:10906875-10909161 +	DDOST/ENSG00000244038/anti-near_1:20980864-20981106 -
DNMT1/ENSG00000130816/clean_19:10250493-10250721 -	DDX23/ENSG00000174243/clean_12:49237833-49239356 -
DNPH1/ENSG00000112667/anti-near_6:43193619-43193770 -	DDX24/ENSG00000089737/clean_14:94526959-94527258 -
DPH2/ENSG00000132768/clean_1:44438006-44438086 +	DDX24/ENSG00000089737/clean_14:94528967-94545370 -
DPH7/ENSG00000148399/clean_9:140459058-140459344 -	DDX42/ENSG00000198231/anti-near_17:61890814-61892922 +
DPM2/ENSG00000136908/anti-over_9:130698934-130699712 -	DNAJA2/ENSG00000069345/clean_16:46993042-46993186 -
DPP7/ENSG00000176978/anti-near_9:140007739-140007812 -	DNAJA2/ENSG00000069345/clean_16:46998719-47001424 -
DRAM2/ENSG00000156171/clean_1:111663315-111667363 -	DNAJB11/ENSG00000090520/clean_3:186300562-186301653 +
DTX3L/ENSG00000163840/clean_3:122289519-122290524 +	DNAJC10/ENSG00000077232/clean_2:183624034-183627408 +
DUS1L/ENSG00000169718/anti-near_17:80016694-80017823 -	DNAJC8/ENSG00000126698/clean_1:28527881-28530257 -
DUSP2/ENSG00000158050/clean_2:96809776-96809892 -	DNAJC8/ENSG00000126698/clean_1:28530333-28531768 -
DYNLT1/ENSG00000146425/anti-near_6:159057929-159058159 -	DNAJC8/ENSG00000126698/clean_1:28531860-28534852 -
E2F4/ENSG00000205250/clean_16:67226773-67226911 +	DNAJC8/ENSG00000126698/clean_1:28537148-28541450 -
E4F1/ENSG00000167967/anti-near_16:2285144-2285216 +	DNAJC8/ENSG00000126698/clean_1:28541507-28555432 -
EDC4/ENSG00000038358/clean_16:67917634-67917858 +	DNM2/ENSG00000079805/clean_19:10883304-10886378 +
EDF1/ENSG00000107223/anti-near_9:139756948-139757357 -	DNM2/ENSG00000079805/clean_19:10887892-10893635 +
EFCAB14/ENSG00000159658/anti-over_1:47152542-47155258 -	DNM2/ENSG00000079805/clean_19:10893796-10897239 +
EGLN2/ENSG00000269858/anti-near_19:41313456-41313713 +	DNM2/ENSG00000079805/clean_19:10897382-10904395 +
EIF2B1/ENSG00000111361/anti-near_12:124106467-124107182 -	DNM2/ENSG00000079805/clean_19:10909248-10912963 +
EIF2B1/ENSG00000111361/clean_12:124111040-124111590 -	DPY30/ENSG00000162961/clean_2:32264395-32264489 -
EIF2B4/ENSG00000115211/anti-over_2:27589803-27589940 -	DYNC1I2/ENSG00000077380/clean_2:172600699-172602311 +
EIF2B5/ENSG00000145191/clean_3:183860930-183861229 +	DYNC1I2/ENSG00000077380/clean_2:172602437-172604285 +
EIF2S3/ENSG00000130741/clean_X:24091380-24094838 +	DYNLRB1/ENSG00000125971/clean_20:33104266-33114072 +
EIF4A2/ENSG00000156976/clean_3:186502266-186502352 +	DYNLRB1/ENSG00000125971/clean_20:33114148-33122431 +
ELAC2/ENSG00000006744/anti-near_17:12898201-12898279 -	EDF1/ENSG00000107223/anti-near_9:139757900-139758271 -
ELAC2/ENSG00000006744/clean_17:12908418-12909069 -	EDF1/ENSG00000107223/anti-near_9:139758323-139760632 -
ELOVL1/ENSG00000066322/anti-near_1:43830131-43830212 -	EEF1G/ENSG00000254772/clean_11:62327926-62334277 -
ELOVL1/ENSG00000066322/anti-near_1:43831047-43831234 -	EEF1G/ENSG00000254772/clean_11:62335000-62338436 -
EMD/ENSG00000102119/clean_X:153608379-153608593 +	EEF1G/ENSG00000254772/clean_11:62339154-62339309 -
ENOSF1/ENSG00000132199/anti-near_18:675402-677344 -	EEF1G/ENSG00000254772/clean_11:62339373-62340055 -
ERF/ENSG00000105722/clean_19:42753890-42753978 -	EFTUD2/ENSG00000108883/anti-near_17:42932372-42934442 -
ESYT2/ENSG00000117868/clean_7:158531812-158534213 -	EFTUD2/ENSG00000108883/clean_17:42934525-42936447 -
EXOC3/ENSG00000180104/anti-near_5:459574-462074 +	EIF2A/ENSG00000144895/anti-over_3:150299533-150300986 +
EXOC7/ENSG00000182473/clean_17:74084203-74084544 -	EIF2AK1/ENSG00000086232/anti-near_7:6077155-6078190 -
EXOSC10/ENSG00000171824/anti-near_1:11137500-11137657 -	EIF2AK1/ENSG00000086232/anti-near_7:6080850-6082563 -
EXOSC10/ENSG00000171824/clean_1:11139879-11140555 -	EIF2AK1/ENSG00000086232/clean_7:6082624-6084192 -
EXOSC2/ENSG00000130713/clean_9:133576322-133577520 +	EIF2AK1/ENSG00000086232/clean_7:6084292-6085701 -
EXOSC8/ENSG00000120699/anti-near_13:37582972-37583320 +	EIF2AK1/ENSG00000086232/clean_7:6089676-6094176 -
FAM120A/ENSG00000048828/clean_9:96321000-96323390 +	EIF2AK1/ENSG00000086232/clean_7:6094335-6098596 -
FAM195A/ENSG00000172366/anti-near_16:697544-697782 +	EIF2S3/ENSG00000130741/clean_X:24073795-24075537 +
FAM195A/ENSG00000172366/anti-near_16:697884-698119 +	EIF2S3/ENSG00000130741/clean_X:24084209-24086080 +
FAM208A/ENSG00000163946/anti-near_3:56657871-56658506 -	EIF2S3/ENSG00000130741/clean_X:24086225-24089674 +
FAM32A/ENSG00000105058/anti-near_19:16296327-16296434 +	EIF2S3/ENSG00000130741/clean_X:24089844-24091207 +
FASTK/ENSG00000164896/anti-near_7:150773919-150773999 -	EIF3A/ENSG00000107581/clean_10:120795780-120796630 -
FASTK/ENSG00000164896/anti-near_7:150774867-150774965 -	EIF3B/ENSG00000106263/clean_7:2400537-2402279 +
FBRS/ENSG00000156860/clean_16:30679964-30680092 +	EIF3B/ENSG00000106263/clean_7:2402762-2403266 +
FBXO11/ENSG00000138081/anti-near_2:48041006-48045917 -	EIF3D/ENSG00000100353/clean_22:36915584-36916622 -
FBXW2/ENSG00000119402/clean_9:123538504-123540628 -	EIF3E/ENSG00000104408/anti-near_8:109240620-109241298 -
FBXW5/ENSG00000159069/clean_9:139835915-139835988 -	EIF3E/ENSG00000104408/clean_8:109226945-109228640 -
FBXW5/ENSG00000159069/clean_9:139836918-139836998 -	EIF3E/ENSG00000104408/clean_8:109247331-109248389 -
FHOD1/ENSG00000135723/anti-near_16:67263621-67263695 -	EIF3E/ENSG00000104408/clean_8:109248432-109252186 -
FIBP/ENSG00000172500/anti-near_11:65652127-65652405 -	EIF3F/ENSG00000175390/clean_11:8014571-8015972 +
FLII/ENSG00000177731/anti-near_17:18148974-18149057 -	EIF3H/ENSG00000147677/clean_8:117657342-117658709 -
FLII/ENSG00000177731/anti-near_17:18149164-18149247 -	EIF3H/ENSG00000147677/clean_8:117658842-117661044 -
FLII/ENSG00000177731/anti-near_17:18149536-18149621 -	EIF3H/ENSG00000147677/clean_8:117661165-117668094 -
FLNA/ENSG00000196924/clean_X:153578575-153579276 -	EIF3H/ENSG00000147677/clean_8:117668244-117669453 -
FLNA/ENSG00000196924/clean_X:153579409-153579948 -	EIF3H/ENSG00000147677/clean_8:117671219-117738254 -
FLOT1/ENSG00000137312/anti-near_6:30709644-30709923 -	EIF3H/ENSG00000147677/clean_8:117738411-117767904 -
FLOT1/ENSG00000137312/clean_6:30708575-30708966 -	EIF3I/ENSG00000084623/anti-near_1:32694210-32694327 +
FOXRED1/ENSG00000110074/clean_11:126147070-126147329 +	EIF3K/ENSG00000178982/clean_19:39111075-39114716 +
FTSJ1/ENSG00000068438/clean_X:48339591-48339676 +	EIF3K/ENSG00000178982/clean_19:39114837-39116667 +
FTSJ1/ENSG00000068438/clean_X:48340103-48340790 +	EIF3L/ENSG00000100129/anti-near_22:38246070-38247286 +
FUS/ENSG00000089280/clean_16:31196500-31198122 +	EIF3L/ENSG00000100129/clean_22:38254747-38258975 +
GAK/ENSG00000178950/clean_4:890337-891820 -	EIF3L/ENSG00000100129/clean_22:38259045-38259278 +
GALE/ENSG00000117308/anti-near_1:24123076-24123186 -	EIF3L/ENSG00000100129/clean_22:38259352-38266182 +
GBA2/ENSG00000070610/anti-near_9:35737936-35738033 -	EIF3L/ENSG00000100129/clean_22:38272018-38273680 +
GBF1/ENSG00000107862/clean_10:104139711-104140005 +	EIF3L/ENSG00000100129/clean_22:38274178-38282771 +
GET4/ENSG00000239857/anti-near_7:933452-933535 +	EIF3L/ENSG00000100129/clean_22:38282852-38284432 +
GFM2/ENSG00000164347/anti-over_5:74017608-74018203 -	EIF3M/ENSG00000149100/anti-near_11:32617593-32622234 +
GGNBP2/ENSG00000005955/clean_17:34943675-34945637 +	EIF3M/ENSG00000149100/clean_11:32610681-32611092 +
GLT8D1/ENSG00000016864/anti-near_3:52730056-52730249 -	EIF4B/ENSG00000063046/anti-over_12:53410394-53412581 +
GLYR1/ENSG00000140632/clean_16:4862249-4863737 -	EIF4B/ENSG00000063046/anti-over_12:53412790-53413693 +
GLYR1/ENSG00000140632/clean_16:4863839-4864537 -	EIF4B/ENSG00000063046/anti-over_12:53427818-53428395 +
GMPPA/ENSG00000144591/anti-over_2:220366301-220366572 +	EIF4EBP2/ENSG00000148730/anti-near_10:72179855-72181471 +
GMPPA/ENSG00000144591/anti-over_2:220368935-220369949 +	EIF4G1/ENSG00000114867/clean_3:184042902-184043056 +
GMPR2/ENSG00000100938/anti-near_14:24707611-24707794 +	EMC3/ENSG00000125037/clean_3:10011485-10012265 -
GNB1/ENSG00000078369/clean_1:1718492-1718760 -	EMC3/ENSG00000125037/clean_3:10015393-10016067 -
GNL3/ENSG00000163938/anti-near_3:52723222-52724607 +	EMC3/ENSG00000125037/clean_3:10016172-10018640 -
GNL3/ENSG00000163938/anti-near_3:52725087-52725557 +	EMC7/ENSG00000134153/clean_15:34380334-34382517 -
GNL3/ENSG00000163938/anti-near_3:52727062-52727202 +	EPRS/ENSG00000136628/clean_1:220146740-220151887 -
GNL3/ENSG00000163938/anti-near_3:52727345-52727423 +	EPRS/ENSG00000136628/clean_1:220153582-220154097 -
GNL3/ENSG00000163938/anti-near_3:52728119-52728208 +	ERGIC1/ENSG00000113719/clean_5:172324077-172336669 +
GNPAT/ENSG00000116906/clean_1:231409808-231410966 +	ERGIC3/ENSG00000125991/anti-near_20:34142846-34143803 +
GOLGA2/ENSG00000167110/clean_9:131028299-131028565 -	ERGIC3/ENSG00000125991/anti-near_20:34144880-34144964 +
GPAA1/ENSG00000197858/clean_8:145138403-145138616 +	ERGIC3/ENSG00000125991/clean_20:34135256-34136261 +
GPAA1/ENSG00000197858/clean_8:145139233-145139315 +	ERGIC3/ENSG00000125991/clean_20:34136427-34136560 +
GPAA1/ENSG00000197858/clean_8:145139778-145139945 +	ERH/ENSG00000100632/anti-over_14:69861629-69864947 -
GPAA1/ENSG00000197858/clean_8:145140041-145140191 +	ERH/ENSG00000100632/clean_14:69853800-69861541 -
GPAA1/ENSG00000197858/clean_8:145140382-145140475 +	ERP44/ENSG00000023318/clean_9:102778720-102780537 -
GPN2/ENSG00000142751/anti-near_1:27206240-27210650 -	ERP44/ENSG00000023318/clean_9:102780595-102782897 -
GPR108/ENSG00000125734/clean_19:6733073-6733178 -	ETFA/ENSG00000140374/anti-near_15:76523739-76566752 -
GPS2/ENSG00000132522/anti-near_17:7216443-7216530 -	ETFA/ENSG00000140374/clean_15:76566835-76576097 -
GPS2/ENSG00000132522/anti-near_17:7216610-7216698 -	ETFA/ENSG00000140374/clean_15:76576166-76577977 -
GPS2/ENSG00000132522/anti-near_17:7217040-7217224 -	ETFA/ENSG00000140374/clean_15:76578079-76578711 -
GRAMD1A/ENSG00000089351/anti-near_19:35504272-35504444 +	ETFA/ENSG00000140374/clean_15:76578822-76580186 -
GRK5/ENSG00000198873/clean_10:121212788-121214480 +	ETFA/ENSG00000140374/clean_15:76580286-76584771 -
GRSF1/ENSG00000132463/clean_4:71691148-71691840 -	FAM162A/ENSG00000114023/clean_3:122121729-122123104 +
GSS/ENSG00000100983/anti-near_20:33516754-33517203 -	FAM192A/ENSG00000172775/clean_16:57197977-57201004 -
GSS/ENSG00000100983/clean_20:33530430-33530733 -	FAM192A/ENSG00000172775/clean_16:57206284-57206687 -
GSTK1/ENSG00000197448/anti-over_7:142960678-142961178 +	FAM50A/ENSG00000071859/clean_X:153676908-153677037 +
GSTK1/ENSG00000197448/anti-over_7:142961260-142961640 +	FAM96A/ENSG00000166797/anti-near_15:64381050-64385843 -
GSTK1/ENSG00000197448/anti-over_7:142964826-142965183 +	FBL/ENSG00000105202/clean_19:40325453-40327195 -
GTF3C5/ENSG00000148308/clean_9:135931481-135932152 +	FBL/ENSG00000105202/clean_19:40329845-40330872 -
GTPBP2/ENSG00000172432/anti-near_6:43589527-43589739 -	FDFT1/ENSG00000079459/clean_8:11667359-11679258 +
GTPBP2/ENSG00000172432/anti-near_6:43589904-43590369 -	FDFT1/ENSG00000079459/clean_8:11683724-11687752 +
GTPBP2/ENSG00000172432/clean_6:43592466-43592624 -	FIS1/ENSG00000214253/clean_7:100883184-100883422 -
GUK1/ENSG00000143774/clean_1:228333768-228334542 +	FIS1/ENSG00000214253/clean_7:100883528-100884110 -
GUSB/ENSG00000169919/clean_7:65440058-65441001 -	FIS1/ENSG00000214253/clean_7:100884187-100887287 -
HARS/ENSG00000170445/anti-near_5:140057600-140058586 -	FKBP2/ENSG00000173486/anti-near_11:64010030-64010670 +
HDAC1/ENSG00000116478/anti-near_1:32793278-32794668 +	FKBP3/ENSG00000100442/clean_14:45590823-45598996 -
HDAC7/ENSG00000061273/anti-near_12:48177669-48177861 -	FKBP3/ENSG00000100442/clean_14:45599104-45599901 -
HGS/ENSG00000185359/anti-near_17:79651133-79652634 +	FKBP4/ENSG00000004478/anti-over_12:2910522-2912316 +
HGS/ENSG00000185359/clean_17:79652719-79653341 +	FKBP8/ENSG00000105701/anti-over_19:18644157-18648410 -
HGS/ENSG00000185359/clean_17:79660995-79661844 +	FLII/ENSG00000177731/anti-near_17:18150142-18150226 -
HGS/ENSG00000185359/clean_17:79661883-79661953 +	FLII/ENSG00000177731/anti-near_17:18152197-18152440 -
HGS/ENSG00000185359/clean_17:79663777-79663853 +	FLII/ENSG00000177731/anti-near_17:18152515-18152639 -
HIAT1/ENSG00000156875/anti-over_1:100542833-100544006 +	FXR1/ENSG00000114416/clean_3:180675716-180679255 +
HIF1A/ENSG00000100644/anti-over_14:62205091-62207222 +	FXR1/ENSG00000114416/clean_3:180680878-180685838 +
HINT2/ENSG00000137133/anti-near_9:35813142-35813262 -	GANAB/ENSG00000089597/clean_11:62393919-62394042 -
HLA-DMB/ENSG00000242574/clean_6:32902764-32903118 -	GANAB/ENSG00000089597/clean_11:62402472-62406454 -
HLA-F/ENSG00000204642/anti-near_6:29693820-29694179 +	GDI1/ENSG00000203879/clean_X:153666976-153667110 +
HMGCS1/ENSG00000112972/clean_5:43297268-43298110 -	GDI2/ENSG00000057608/clean_10:5827236-5827814 -
HMGN1/ENSG00000205581/clean_21:40717200-40717755 -	GDI2/ENSG00000057608/clean_10:5838825-5842560 -
HMGN1/ENSG00000205581/clean_21:40720265-40720347 -	GHITM/ENSG00000165678/clean_10:85902510-85903750 +
HMGN2/ENSG00000198830/clean_1:26800223-26800575 +	GHITM/ENSG00000165678/clean_10:85908594-85909810 +
HMGN3/ENSG00000118418/clean_6:79911443-79911992 -	GHITM/ENSG00000165678/clean_10:85910636-85912019 +
HNRNPA2B1/ENSG00000122566/clean_7:26231958-26232114 -	GLOD4/ENSG00000167699/clean_17:663478-673108 -
HNRNPH1/ENSG00000169045/clean_5:179044933-179044989 -	GLTSCR2/ENSG00000105373/anti-near_19:48254847-48255768 +
HNRNPH1/ENSG00000169045/clean_5:179048036-179048242 -	GLTSCR2/ENSG00000105373/anti-near_19:48258780-48259012 +
HNRNPL/ENSG00000104824/clean_19:39331016-39331127 -	GLTSCR2/ENSG00000105373/anti-near_19:48259861-48259944 +
HPS1/ENSG00000107521/clean_10:100189399-100189547 -	GLTSCR2/ENSG00000105373/clean_19:48250288-48253434 +
HPS1/ENSG00000107521/clean_10:100189399-100190327 -	GLTSCR2/ENSG00000105373/clean_19:48253543-48254164 +
HSF1/ENSG00000185122/anti-near_8:145537574-145537647 +	GLUD1/ENSG00000148672/clean_10:88813161-88817447 -
HSH2D/ENSG00000196684/anti-near_19:16265301-16268019 +	GLUD1/ENSG00000148672/clean_10:88817539-88818906 -
HSPA14/ENSG00000187522/clean_10:14882156-14890607 +	GLUD1/ENSG00000148672/clean_10:88819030-88819917 -
HSPA9/ENSG00000113013/anti-near_5:137892555-137893090 -	GLUD1/ENSG00000148672/clean_10:88834371-88835724 -
IARS/ENSG00000196305/clean_9:95015735-95018961 -	GNB1/ENSG00000078369/clean_1:1720708-1721833 -
ICAM3/ENSG00000076662/clean_19:10445458-10445741 -	GNB1/ENSG00000078369/clean_1:1737977-1747194 -
ID1/ENSG00000125968/clean_20:30193616-30193855 +	GPBP1/ENSG00000062194/clean_5:56545403-56546780 +
ID2/ENSG00000115738/anti-near_2:8822643-8822972 +	GPI/ENSG00000105220/clean_19:34857340-34857687 +
ID2/ENSG00000115738/clean_2:8823036-8823814 +	GPI/ENSG00000105220/clean_19:34857756-34859487 +
IDH3B/ENSG00000101365/anti-near_20:2641011-2641102 -	GPI/ENSG00000105220/clean_19:34868786-34869838 +
IDH3B/ENSG00000101365/anti-near_20:2641236-2641342 -	GPI/ENSG00000105220/clean_19:34869910-34870422 +
IDH3B/ENSG00000101365/anti-near_20:2641475-2641554 -	GPI/ENSG00000105220/clean_19:34887335-34887485 +
IDH3G/ENSG00000067829/anti-near_X:153051428-153051666 -	GPI/ENSG00000105220/clean_19:34890240-34890460 +
IFRD2/ENSG00000214706/anti-near_3:50327059-50327142 -	GRN/ENSG00000030582/anti-near_17:42427708-42427809 +
IFRD2/ENSG00000214706/anti-near_3:50327725-50327818 -	GRN/ENSG00000030582/anti-near_17:42429616-42429708 +
IKBKB/ENSG00000104365/clean_8:42186732-42188431 +	GRSF1/ENSG00000132463/clean_4:71698167-71698834 -
IK/ENSG00000113141/clean_5:140040400-140041204 +	GRSF1/ENSG00000132463/clean_4:71698990-71701874 -
ILKAP/ENSG00000132323/anti-near_2:239079317-239079583 -	GSPT1/ENSG00000103342/anti-over_16:11976952-11979037 -
ILK/ENSG00000166333/anti-over_11:6629719-6629923 +	GSPT1/ENSG00000103342/anti-over_16:11980468-11980633 -
ILK/ENSG00000166333/anti-over_11:6630198-6630301 +	GSR/ENSG00000104687/clean_8:30537186-30538420 -
ILK/ENSG00000166333/anti-over_11:6630387-6630529 +	GTF3C6/ENSG00000155115/clean_6:111281819-111283594 +
ILVBL/ENSG00000105135/anti-near_19:15226732-15226811 -	GTF3C6/ENSG00000155115/clean_6:111283708-111288712 +
IMP4/ENSG00000136718/anti-near_2:131100508-131100658 +	H2AFV/ENSG00000105968/clean_7:44875257-44880497 -
IMP4/ENSG00000136718/clean_2:131103058-131103139 +	H2AFY/ENSG00000113648/clean_5:134705293-134705725 -
INPPL1/ENSG00000165458/anti-near_11:71948840-71949085 +	HADHA/ENSG00000084754/anti-over_2:26462011-26467397 -
INPPL1/ENSG00000165458/clean_11:71940274-71940508 +	HADHA/ENSG00000084754/clean_2:26420646-26424017 -
INPPL1/ENSG00000165458/clean_11:71940796-71940967 +	HADHA/ENSG00000084754/clean_2:26427065-26432648 -
INPPL1/ENSG00000165458/clean_11:71941942-71942036 +	HADHA/ENSG00000084754/clean_2:26435495-26437311 -
INPPL1/ENSG00000165458/clean_11:71944566-71944698 +	HADHA/ENSG00000084754/clean_2:26437430-26437921 -
INTS10/ENSG00000104613/clean_8:19703308-19709159 +	HADHA/ENSG00000084754/clean_2:26438044-26453059 -
INTS3/ENSG00000143624/clean_1:153733394-153734045 +	HADHA/ENSG00000084754/clean_2:26453162-26455027 -
INTS3/ENSG00000143624/clean_1:153744916-153745114 +	HADHA/ENSG00000084754/clean_2:26455147-26457084 -
IPO9/ENSG00000198700/clean_1:201843500-201843959 +	HADHA/ENSG00000084754/clean_2:26457223-26459722 -
IRAK1/ENSG00000184216/clean_X:153279729-153281482 -	HADHA/ENSG00000084754/clean_2:26459856-26461801 -
IRAK1/ENSG00000184216/clean_X:153281548-153281887 -	HADHA/ENSG00000084754/clean_2:26461872-26461969 -
IRF2BP2/ENSG00000168264/anti-over_1:234743598-234744192 -	HADHB/ENSG00000138029/clean_2:26486347-26492820 +
IRF3/ENSG00000126456/anti-near_19:50163090-50163969 -	HADHB/ENSG00000138029/clean_2:26492865-26496518 +
IRF3/ENSG00000126456/anti-near_19:50166515-50166599 -	HADHB/ENSG00000138029/clean_2:26502183-26502861 +
IRF7/ENSG00000185507/anti-near_11:613117-613205 -	HADHB/ENSG00000138029/clean_2:26502983-26505712 +
ITPA/ENSG00000125877/clean_20:3199278-3202486 +	HADHB/ENSG00000138029/clean_2:26505919-26506984 +
IVNS1ABP/ENSG00000116679/clean_1:185270695-185274667 -	HADHB/ENSG00000138029/clean_2:26507072-26507750 +
JMJD8/ENSG00000161999/anti-near_16:732874-732952 -	HADHB/ENSG00000138029/clean_2:26507825-26508274 +
JTB/ENSG00000143543/anti-near_1:153949489-153949645 -	HDAC1/ENSG00000116478/clean_1:32757819-32768221 +
KAT2A/ENSG00000108773/clean_17:40266102-40266236 -	HDAC1/ENSG00000116478/clean_1:32768334-32782265 +
KAT2A/ENSG00000108773/clean_17:40266622-40266909 -	HDAC1/ENSG00000116478/clean_1:32790154-32792539 +
KAT8/ENSG00000103510/anti-near_16:31141927-31142066 +	HDDC2/ENSG00000111906/clean_6:125598386-125613986 -
KCNN4/ENSG00000104783/clean_19:44271241-44271691 -	HDLBP/ENSG00000115677/clean_2:242187531-242187658 -
KDM1A/ENSG00000004487/anti-over_1:23408859-23409671 +	HDLBP/ENSG00000115677/clean_2:242187763-242189255 -
KDM2A/ENSG00000173120/clean_11:67018269-67020164 +	HDLBP/ENSG00000115677/clean_2:242192912-242194465 -
KDM5C/ENSG00000126012/clean_X:53222514-53222618 -	HDLBP/ENSG00000115677/clean_2:242195814-242196014 -
KDM5C/ENSG00000126012/clean_X:53227819-53227945 -	HDLBP/ENSG00000115677/clean_2:242196221-242202125 -
KDM5C/ENSG00000126012/clean_X:53228070-53228158 -	HDLBP/ENSG00000115677/clean_2:242202341-242203862 -
KIAA0195/ENSG00000177728/anti-near_17:73494619-73494709 +	HDLBP/ENSG00000115677/clean_2:242204020-242206208 -
KIAA0368/ENSG00000136813/clean_9:114124449-114125867 -	HIGD1A/ENSG00000181061/clean_3:42827654-42835648 -
KIAA2013/ENSG00000116685/clean_1:11980389-11982692 -	HMGB1/ENSG00000189403/clean_13:31036849-31037343 -
KIFC1/ENSG00000237649/clean_6:33374652-33377422 +	HNRNPUL1/ENSG00000105323/clean_19:41774250-41777986 +
KLF6/ENSG00000067082/clean_10:3821782-3822297 -	HNRNPUL1/ENSG00000105323/clean_19:41787180-41798149 +
KLHDC2/ENSG00000165516/anti-near_14:50249175-50249259 +	HNRNPUL1/ENSG00000105323/clean_19:41798416-41800242 +
KMT2C/ENSG00000055609/clean_7:151834009-151835880 -	HP1BP3/ENSG00000127483/anti-near_1:21071584-21072035 -
LAMB2/ENSG00000172037/clean_3:49158795-49158865 -	HP1BP3/ENSG00000127483/anti-near_1:21072149-21074036 -
LARS/ENSG00000133706/anti-near_5:145519824-145522434 -	HP1BP3/ENSG00000127483/anti-near_1:21074148-21076215 -
LARS/ENSG00000133706/clean_5:145524100-145524186 -	HSD17B10/ENSG00000072506/anti-near_X:53459064-53459194 -
LETMD1/ENSG00000050426/anti-near_12:51450028-51450132 +	HSD17B4/ENSG00000133835/clean_5:118814716-118824886 +
LETMD1/ENSG00000050426/anti-near_12:51451911-51453143 +	HSD17B4/ENSG00000133835/clean_5:118850741-118860910 +
LMF2/ENSG00000100258/clean_22:50943582-50943657 -	HSD17B4/ENSG00000133835/clean_5:118861718-118862827 +
LMF2/ENSG00000100258/clean_22:50943763-50943831 -	HSD17B4/ENSG00000133835/clean_5:118862914-118865588 +
LONP1/ENSG00000196365/clean_19:5708414-5711781 -	HSD17B4/ENSG00000133835/clean_5:118872245-118877599 +
LPCAT1/ENSG00000153395/clean_5:1477601-1479735 -	HSP90B1/ENSG00000166598/clean_12:104326720-104327733 +
LRRC41/ENSG00000132128/anti-near_1:46744929-46745163 -	HSP90B1/ENSG00000166598/clean_12:104332237-104333286 +
LRRC41/ENSG00000132128/anti-near_1:46746232-46746796 -	HSPA4/ENSG00000170606/clean_5:132428481-132431789 +
LRRC47/ENSG00000130764/clean_1:3700675-3701650 -	HSPA4/ENSG00000170606/clean_5:132432978-132435236 +
LSM7/ENSG00000130332/anti-near_19:2328476-2328559 -	IDH2/ENSG00000182054/anti-near_15:90627585-90628047 -
LTV1/ENSG00000135521/clean_6:144178581-144178888 +	IDH2/ENSG00000182054/anti-near_15:90628140-90628232 -
LTV1/ENSG00000135521/clean_6:144179144-144181562 +	IDH3B/ENSG00000101365/anti-near_20:2641615-2644091 -
LYPLA2/ENSG00000011009/anti-near_1:24120815-24120916 +	IGBP1/ENSG00000089289/anti-over_X:69370172-69385682 +
LYPLA2/ENSG00000011009/anti-near_1:24121090-24121171 +	IK/ENSG00000113141/anti-near_5:140028122-140031298 +
MAD2L2/ENSG00000116670/clean_1:11740670-11741095 -	IK/ENSG00000113141/clean_5:140031732-140032561 +
MAEA/ENSG00000090316/clean_4:1330782-1332209 +	IK/ENSG00000113141/clean_5:140032729-140033522 +
MAF1/ENSG00000179632/anti-over_8:145161367-145161457 +	IK/ENSG00000113141/clean_5:140033637-140034100 +
MAF1/ENSG00000179632/anti-over_8:145161866-145161990 +	IK/ENSG00000113141/clean_5:140035577-140037138 +
MAN2C1/ENSG00000140400/anti-near_15:75648790-75648946 -	IK/ENSG00000113141/clean_5:140037247-140038321 +
MAN2C1/ENSG00000140400/anti-near_15:75650685-75650802 -	IPO5/ENSG00000065150/clean_13:98666468-98667783 +
MAP4K2/ENSG00000168067/clean_11:64564852-64564972 -	IPO5/ENSG00000065150/clean_13:98670958-98671834 +
MARCH7/ENSG00000136536/anti-near_2:160619504-160621136 +	IPO7/ENSG00000205339/clean_11:9459832-9462001 +
MARCH7/ENSG00000136536/anti-near_2:160621185-160623794 +	ITM2B/ENSG00000136156/clean_13:48832372-48832932 +
MARS/ENSG00000166986/anti-near_12:57909119-57909702 +	JTB/ENSG00000143543/anti-near_1:153947311-153948301 -
MARS/ENSG00000166986/anti-near_12:57910120-57910217 +	KARS/ENSG00000065427/clean_16:75661891-75662466 -
MAT2A/ENSG00000168906/anti-near_2:85768283-85768377 +	KARS/ENSG00000065427/clean_16:75663439-75664320 -
MAT2A/ENSG00000168906/anti-near_2:85768868-85768951 +	KARS/ENSG00000065427/clean_16:75669703-75669809 -
MAT2A/ENSG00000168906/anti-near_2:85769496-85769687 +	KARS/ENSG00000065427/clean_16:75670445-75674081 -
MAT2A/ENSG00000168906/anti-near_2:85769870-85770023 +	KARS/ENSG00000065427/clean_16:75674247-75675461 -
MATR3/ENSG00000015479/clean_5:138661351-138661851 +	KDELR1/ENSG00000105438/clean_19:48886584-48887486 -
MBD1/ENSG00000141644/clean_18:47797910-47799046 -	KHSRP/ENSG00000088247/clean_19:6417852-6417991 -
MBD1/ENSG00000141644/clean_18:47803114-47803201 -	KHSRP/ENSG00000088247/clean_19:6418090-6418493 -
MBD3/ENSG00000071655/clean_19:1578157-1578333 -	KIAA0368/ENSG00000136813/clean_9:114134109-114134708 -
MBTPS1/ENSG00000140943/clean_16:84093033-84094286 -	KIAA2013/ENSG00000116685/clean_1:11983546-11985261 -
MCL1/ENSG00000143384/clean_1:150549967-150550719 -	KTN1/ENSG00000126777/clean_14:56100059-56101243 +
MCM3AP/ENSG00000160294/anti-over_21:47660931-47662715 -	KXD1/ENSG00000105700/anti-near_19:18675831-18677941 +
MCM5/ENSG00000100297/clean_22:35819334-35820146 +	LAMP1/ENSG00000185896/anti-near_13:113965182-113973783 +
MCM7/ENSG00000166508/clean_7:99696826-99696901 -	LAMP1/ENSG00000185896/anti-near_13:113973971-113974659 +
MCRS1/ENSG00000187778/anti-near_12:49952512-49952625 -	LAMP1/ENSG00000185896/clean_13:113960921-113963957 +
MED15/ENSG00000099917/anti-near_22:20939302-20939387 +	LAMP1/ENSG00000185896/clean_13:113964177-113965023 +
MED24/ENSG00000008838/anti-near_17:38175898-38176037 -	LAMP2/ENSG00000005893/clean_X:119580282-119581695 -
METTL17/ENSG00000165792/anti-over_14:21464110-21464367 +	LAMP2/ENSG00000005893/clean_X:119581880-119582824 -
METTL17/ENSG00000165792/clean_14:21458542-21458622 +	LAMP2/ENSG00000005893/clean_X:119582983-119589211 -
METTL23/ENSG00000181038/anti-near_17:74729297-74729374 +	LAMP2/ENSG00000005893/clean_X:119589425-119590505 -
METTL23/ENSG00000181038/anti-near_17:74729459-74729602 +	LAMTOR1/ENSG00000149357/anti-over_11:71809904-71810156 -
METTL3/ENSG00000165819/anti-near_14:21967744-21967907 -	LAPTM4A/ENSG00000068697/anti-near_2:20240772-20251170 -
METTL3/ENSG00000165819/anti-near_14:21967946-21968636 -	LARS/ENSG00000133706/anti-near_5:145502150-145503544 -
METTL3/ENSG00000165819/anti-near_14:21968824-21969054 -	LARS/ENSG00000133706/clean_5:145508345-145508540 -
METTL5/ENSG00000138382/clean_2:170681150-170681291 -	LASP1/ENSG00000002834/clean_17:37026511-37034338 +
MFSD10/ENSG00000109736/anti-near_4:2932877-2932953 -	LMAN2/ENSG00000169223/clean_5:176764251-176764363 -
MFSD10/ENSG00000109736/anti-near_4:2933192-2933281 -	LMAN2/ENSG00000169223/clean_5:176765606-176778173 -
MFSD10/ENSG00000109736/anti-near_4:2933390-2933551 -	LMAN2/ENSG00000169223/clean_5:176778292-176778452 -
MFSD10/ENSG00000109736/anti-near_4:2933663-2933771 -	LRPAP1/ENSG00000163956/clean_4:3519919-3520597 -
MFSD10/ENSG00000109736/anti-near_4:2933880-2934077 -	LRPAP1/ENSG00000163956/clean_4:3520718-3521798 -
MFSD10/ENSG00000109736/anti-near_4:2934239-2934326 -	LSM3/ENSG00000170860/anti-near_3:14220381-14223059 +
MFSD12/ENSG00000161091/anti-over_19:3544730-3544806 -	LSM3/ENSG00000170860/clean_3:14223170-14225436 +
MGEA5/ENSG00000198408/clean_10:103547280-103550652 -	LSM3/ENSG00000170860/clean_3:14225532-14239535 +
MGEA5/ENSG00000198408/clean_10:103550845-103551110 -	LTA4H/ENSG00000111144/anti-near_12:96409472-96410821 -
MGEA5/ENSG00000198408/clean_10:103551196-103552595 -	LTA4H/ENSG00000111144/anti-near_12:96422963-96429138 -
MGEA5/ENSG00000198408/clean_10:103553755-103557736 -	LUC7L3/ENSG00000108848/clean_17:48817706-48818462 +
MIA3/ENSG00000154305/clean_1:222835466-222835594 +	M6PR/ENSG00000003056/anti-near_12:9098180-9098824 -
MICAL1/ENSG00000135596/anti-near_6:109767065-109767338 -	MAP2K1/ENSG00000169032/clean_15:66735695-66736993 +
MICAL1/ENSG00000135596/anti-near_6:109769596-109769934 -	MAP2K2/ENSG00000126934/clean_19:4101141-4101226 -
MICAL1/ENSG00000135596/clean_6:109770684-109770859 -	MAP2K2/ENSG00000126934/clean_19:4101278-4102373 -
MICAL1/ENSG00000135596/clean_6:109773604-109773713 -	MAP2K2/ENSG00000126934/clean_19:4110653-4117416 -
MIEN1/ENSG00000141741/anti-over_17:37885858-37885937 -	MAP2K2/ENSG00000126934/clean_19:4117627-4123780 -
MIIP/ENSG00000116691/clean_1:12089951-12090084 +	MAPRE1/ENSG00000101367/clean_20:31407834-31413730 +
MINA/ENSG00000170854/anti-near_3:97664186-97664641 -	MAPRE1/ENSG00000101367/clean_20:31413854-31421522 +
MIS18BP1/ENSG00000129534/anti-near_14:45673656-45675285 -	MAPRE1/ENSG00000101367/clean_20:31421668-31424439 +
MKNK2/ENSG00000099875/clean_19:2042661-2042764 -	MARK3/ENSG00000075413/clean_14:103941547-103946723 +
MLF2/ENSG00000089693/clean_12:6857713-6857935 -	MDH1/ENSG00000014641/anti-over_2:63833162-63833995 +
MLX/ENSG00000108788/anti-near_17:40720577-40720854 +	MDH2/ENSG00000146701/clean_7:75692910-75693656 +
MMS19/ENSG00000155229/anti-near_10:99218476-99218556 -	MEA1/ENSG00000124733/anti-near_6:42980766-42980852 -
MMS19/ENSG00000155229/anti-near_10:99221379-99221584 -	MEAF6/ENSG00000163875/clean_1:37967597-37974878 -
MORF4L2/ENSG00000123562/clean_X:102933528-102939608 -	MEAF6/ENSG00000163875/clean_1:37974924-37975055 -
MOV10/ENSG00000155363/anti-near_1:113242604-113242840 +	MEAF6/ENSG00000163875/clean_1:37975143-37979023 -
MPG/ENSG00000103152/anti-over_16:133255-135399 +	METAP2/ENSG00000111142/anti-near_12:95897937-95905670 +
MPHOSPH8/ENSG00000196199/anti-near_13:20240719-20242516 +	METTL9/ENSG00000197006/clean_16:21624156-21629185 +
MPHOSPH8/ENSG00000196199/clean_13:20221431-20222561 +	METTL9/ENSG00000197006/clean_16:21629395-21636251 +
MPI/ENSG00000178802/anti-near_15:75189560-75189852 +	MMADHC/ENSG00000168288/clean_2:150432355-150432950 -
MRFAP1L1/ENSG00000178988/clean_4:6710370-6710957 -	MRPL23/ENSG00000214026/clean_11:1973439-1974011 +
MRGBP/ENSG00000101189/anti-near_20:61430020-61430326 +	MRPL3/ENSG00000114686/clean_3:131188617-131190014 -
MRPL17/ENSG00000158042/clean_11:6704046-6704353 -	MRPL42/ENSG00000198015/clean_12:93873248-93881272 +
MRPL43/ENSG00000055950/anti-near_10:102746732-102746846 -	MRPS15/ENSG00000116898/clean_1:36921526-36921787 -
MRPL4/ENSG00000105364/anti-over_19:10369198-10369284 +	MRPS21/ENSG00000187145/clean_1:150266869-150280481 +
MRPL52/ENSG00000172590/anti-near_14:23299149-23299258 +	MRPS33/ENSG00000090263/clean_7:140706335-140710218 -
MRPL9/ENSG00000143436/anti-near_1:151734028-151734580 -	MTCH1/ENSG00000137409/clean_6:36945931-36946280 -
MRPS18C/ENSG00000163319/anti-over_4:84382185-84382273 +	MTCH2/ENSG00000109919/clean_11:47644328-47647225 -
MRPS22/ENSG00000175110/anti-over_3:139071634-139074523 +	MTDH/ENSG00000147649/clean_8:98725997-98731276 +
MRPS22/ENSG00000175110/anti-over_3:139074632-139075760 +	MYL12B/ENSG00000118680/clean_18:3277412-3277762 +
MRPS24/ENSG00000062582/clean_7:43908975-43909055 -	NAP1L1/ENSG00000187109/clean_12:76447130-76447549 -
MRS2/ENSG00000124532/anti-near_6:24418806-24423164 +	NAP1L1/ENSG00000187109/clean_12:76447689-76448798 -
MTA1/ENSG00000182979/anti-over_14:105935835-105936177 +	NARS/ENSG00000134440/clean_18:55273202-55273847 -
MTA1/ENSG00000182979/anti-over_14:105936329-105936401 +	NARS/ENSG00000134440/clean_18:55274897-55276588 -
MTA1/ENSG00000182979/clean_14:105916521-105916597 +	NARS/ENSG00000134440/clean_18:55276675-55278868 -
MTA2/ENSG00000149480/clean_11:62364887-62365081 -	NARS/ENSG00000134440/clean_18:55278939-55280833 -
MTA2/ENSG00000149480/clean_11:62365613-62365798 -	NARS/ENSG00000134440/clean_18:55280912-55282872 -
MTA2/ENSG00000149480/clean_11:62365862-62365993 -	NCL/ENSG00000115053/clean_2:232325577-232326250 -
MYBBP1A/ENSG00000132382/anti-near_17:4444859-4445078 -	NDUFA10/ENSG00000130414/clean_2:240954277-240957969 -
MYL6B/ENSG00000196465/anti-over_12:56551519-56551665 +	NDUFA10/ENSG00000130414/clean_2:240960829-240961588 -
MYO1C/ENSG00000197879/clean_17:1371602-1371696 -	NDUFA12/ENSG00000184752/clean_12:95365396-95387945 -
MZT2A/ENSG00000173272/anti-near_2:132249597-132249779 -	NDUFA12/ENSG00000184752/clean_12:95388033-95396514 -
NAA38/ENSG00000128534/clean_7:117824308-117825707 +	NDUFA12/ENSG00000184752/clean_12:95396597-95397370 -
NACC1/ENSG00000160877/anti-near_19:13248389-13248960 +	NDUFA1/ENSG00000125356/clean_X:119005976-119007266 +
NADK/ENSG00000008130/clean_1:1685088-1685489 -	NDUFA1/ENSG00000125356/clean_X:119007356-119010476 +
NADK/ENSG00000008130/clean_1:1685647-1685722 -	NDUFA5/ENSG00000128609/clean_7:123182274-123185664 -
NAGK/ENSG00000124357/clean_2:71297716-71297870 +	NDUFA8/ENSG00000119421/clean_9:124906657-124910390 -
NAP1L4/ENSG00000205531/clean_11:2966876-2970456 -	NDUFA9/ENSG00000139180/clean_12:4767005-4768201 +
NAPRT1/ENSG00000147813/anti-over_8:144658332-144658601 -	NDUFA9/ENSG00000139180/clean_12:4768343-4771698 +
NARS/ENSG00000134440/clean_18:55269718-55270043 -	NDUFA9/ENSG00000139180/clean_12:4778983-4791370 +
NARS/ENSG00000134440/clean_18:55274565-55274675 -	NDUFAB1/ENSG00000004779/clean_16:23596744-23598517 -
NBEAL2/ENSG00000160796/clean_3:47049400-47049559 +	NDUFB2/ENSG00000090266/clean_7:140402810-140404659 +
NCAPH2/ENSG00000025770/anti-near_22:50961595-50961663 +	NDUFB3/ENSG00000119013/anti-near_2:201936782-201943603 +
NDUFA10/ENSG00000130414/clean_2:240951113-240954155 -	NDUFB3/ENSG00000119013/clean_2:201943745-201950181 +
NDUFV1/ENSG00000167792/anti-near_11:67378041-67378465 +	NDUFB5/ENSG00000136521/clean_3:179333837-179334770 +
NELFCD/ENSG00000101158/anti-near_20:57566130-57566366 +	NDUFB5/ENSG00000136521/clean_3:179336309-179341707 +
NELFCD/ENSG00000101158/anti-near_20:57568167-57568503 +	NDUFB7/ENSG00000099795/anti-near_19:14677077-14677576 -
NELFCD/ENSG00000101158/anti-near_20:57568599-57568678 +	NDUFB9/ENSG00000147684/anti-near_8:125555520-125559240 +
NELFCD/ENSG00000101158/clean_20:57564076-57564542 +	NDUFB9/ENSG00000147684/anti-near_8:125559354-125562001 +
NELFCD/ENSG00000101158/clean_20:57564695-57564912 +	NDUFB9/ENSG00000147684/anti-over_8:125551528-125555327 +
NELFE/ENSG00000204356/anti-near_6:31921608-31921856 -	NDUFS1/ENSG00000023228/clean_2:206992696-206994811 -
NEMF/ENSG00000165525/anti-near_14:50251722-50251809 -	NDUFS2/ENSG00000158864/clean_1:161176387-161178982 +
NFATC2IP/ENSG00000176953/anti-near_16:28963525-28965885 +	NDUFS2/ENSG00000158864/clean_1:161179103-161179272 +
NFKBIA/ENSG00000100906/clean_14:35871869-35871976 -	NDUFS4/ENSG00000164258/clean_5:52899360-52942062 +
NGDN/ENSG00000129460/clean_14:23946565-23946711 +	NDUFS5/ENSG00000168653/clean_1:39492070-39494394 +
NISCH/ENSG00000010322/clean_3:52524247-52524720 +	NDUFS5/ENSG00000168653/clean_1:39494612-39500063 +
NISCH/ENSG00000010322/clean_3:52525529-52525887 +	NEDD8-MDP1/ENSG00000255526/anti-near_14:24687637-24701455 -
NOL8/ENSG00000198000/clean_9:95060618-95061165 -	NHP2/ENSG00000145912/anti-near_5:177580561-177580658 -
NONO/ENSG00000147140/clean_X:70517788-70518318 +	NONO/ENSG00000147140/clean_X:70514378-70516414 +
NOP16/ENSG00000048162/anti-over_5:175815344-175815433 -	NPC2/ENSG00000119655/anti-near_14:74953139-74959895 -
NOP56/ENSG00000101361/anti-near_20:2636158-2636240 +	NPC2/ENSG00000119655/clean_14:74951290-74953031 -
NOP56/ENSG00000101361/anti-near_20:2636392-2636579 +	NPEPPS/ENSG00000141279/anti-over_17:45689968-45691034 +
NOP56/ENSG00000101361/anti-near_20:2636860-2637046 +	NRBP1/ENSG00000115216/clean_2:27659972-27660128 +
NPEPPS/ENSG00000141279/anti-over_17:45696530-45697102 +	NSA2/ENSG00000164346/anti-over_5:74063188-74064755 +
NPRL2/ENSG00000114388/anti-near_3:50385994-50386115 -	NSA2/ENSG00000164346/clean_5:74064943-74065038 +
NR1H2/ENSG00000131408/clean_19:50881696-50881778 +	NSFL1C/ENSG00000088833/clean_20:1433275-1433675 -
NRD1/ENSG00000078618/anti-near_1:52255329-52256204 -	NUCB1/ENSG00000104805/anti-near_19:49422543-49424410 +
NRD1/ENSG00000078618/clean_1:52280485-52281983 -	NUCB1/ENSG00000104805/anti-over_19:49414509-49416267 +
NRD1/ENSG00000078618/clean_1:52301884-52305897 -	NUCB1/ENSG00000104805/anti-over_19:49416453-49416730 +
NSMF/ENSG00000165802/clean_9:140347271-140347507 -	NUCB1/ENSG00000104805/clean_19:49404188-49407603 +
NUDT16/ENSG00000198585/anti-near_3:131101159-131102005 +	NUCB1/ENSG00000104805/clean_19:49407711-49409009 +
NUDT22/ENSG00000149761/anti-over_11:63996816-63996949 +	NUCKS1/ENSG00000069275/clean_1:205687607-205688654 -
NUDT22/ENSG00000149761/anti-over_11:63997043-63997321 +	NUCKS1/ENSG00000069275/clean_1:205688804-205689628 -
NUDT5/ENSG00000165609/anti-near_10:12212769-12212898 -	NUCKS1/ENSG00000069275/clean_1:205693109-205696827 -
NUMA1/ENSG00000137497/anti-near_11:71717309-71718234 -	NUDT21/ENSG00000167005/clean_16:56468357-56468665 -
NUMA1/ENSG00000137497/anti-over_11:71715387-71715685 -	NUDT3/ENSG00000272325/clean_6:34261312-34263417 -
NUMA1/ENSG00000137497/anti-over_11:71716415-71717080 -	OS9/ENSG00000135506/anti-over_12:58089626-58089744 +
NUP85/ENSG00000125450/anti-near_17:73229063-73229152 +	OS9/ENSG00000135506/anti-over_12:58110295-58110475 +
NUP85/ENSG00000125450/anti-near_17:73230883-73231194 +	OS9/ENSG00000135506/anti-over_12:58110527-58111652 +
OGFR/ENSG00000060491/clean_20:61438957-61439598 +	OST4/ENSG00000228474/anti-near_2:27293589-27294193 -
ORC3/ENSG00000135336/clean_6:88366700-88367638 +	OSTC/ENSG00000198856/clean_4:109576813-109578605 +
ORC6/ENSG00000091651/clean_16:46729997-46731369 +	OTUB1/ENSG00000167770/anti-near_11:63756224-63764001 +
ORMDL1/ENSG00000128699/clean_2:190636628-190640290 -	OTUD5/ENSG00000068308/clean_X:48792140-48792226 -
OSER1/ENSG00000132823/anti-near_20:42835638-42839335 -	OXA1L/ENSG00000155463/anti-near_14:23240389-23240476 +
OSGEP/ENSG00000092094/clean_14:20915849-20916062 -	P4HB/ENSG00000185624/anti-near_17:79804948-79805118 -
OTUB1/ENSG00000167770/anti-near_11:63764120-63764328 +	PAFAH1B1/ENSG00000007168/clean_17:2570492-2573456 +
OXA1L/ENSG00000155463/anti-near_14:23239487-23239669 +	PAPSS1/ENSG00000138801/clean_4:108553016-108565957 -
P4HTM/ENSG00000178467/clean_3:49043300-49043496 +	PARK7/ENSG00000116288/clean_1:8022935-8025383 +
PACSIN2/ENSG00000100266/clean_22:43275175-43278189 -	PARK7/ENSG00000116288/clean_1:8025485-8029404 +
PAN2/ENSG00000135473/anti-near_12:56711427-56712020 -	PARK7/ENSG00000116288/clean_1:8029464-8030953 +
PANK2/ENSG00000125779/anti-near_20:3899443-3903890 +	PARK7/ENSG00000116288/clean_1:8031023-8037711 +
PANK2/ENSG00000125779/clean_20:3897697-3899317 +	PARP1/ENSG00000143799/clean_1:226552855-226553654 -
PAPOLA/ENSG00000090060/clean_14:96998986-97000827 +	PARP1/ENSG00000143799/clean_1:226565004-226566842 -
PARP10/ENSG00000178685/clean_8:145058272-145058377 -	PARP1/ENSG00000143799/clean_1:226566975-226567273 -
PBX2/ENSG00000204304/anti-near_6:32154251-32154380 -	PCMT1/ENSG00000120265/anti-near_6:150111194-150114684 +
PBX2/ENSG00000204304/anti-near_6:32154467-32154589 -	PCMT1/ENSG00000120265/anti-over_6:150117636-150123335 +
PBX2/ENSG00000204304/anti-near_6:32156281-32156499 -	PCMT1/ENSG00000120265/clean_6:150092402-150094273 +
PCED1A/ENSG00000132635/clean_20:2816355-2816684 -	PCMT1/ENSG00000120265/clean_6:150094305-150111089 +
PCID2/ENSG00000126226/clean_13:113834356-113834471 -	PDCD6IP/ENSG00000170248/clean_3:33877758-33879695 +
PCNXL3/ENSG00000197136/clean_11:65404160-65404236 +	PDHA1/ENSG00000131828/anti-near_X:19375837-19377033 +
PCYT2/ENSG00000185813/anti-near_17:79864053-79864339 -	PDHA1/ENSG00000131828/anti-near_X:19377142-19377606 +
PFDN6/ENSG00000204220/anti-near_6:33258227-33258492 +	PDIA3/ENSG00000167004/anti-near_15:44060795-44061715 +
PFKM/ENSG00000152556/clean_12:48528821-48529073 +	PDIA3/ENSG00000167004/clean_15:44055404-44057647 +
PHF11/ENSG00000136147/clean_13:50097377-50098220 +	PDIA3/ENSG00000167004/clean_15:44058210-44058925 +
PHF12/ENSG00000109118/clean_17:27233535-27233873 -	PDIA4/ENSG00000155660/clean_7:148701301-148702232 -
PICALM/ENSG00000073921/clean_11:85687725-85689112 -	PDIA4/ENSG00000155660/clean_7:148705402-148708937 -
PIEZO1/ENSG00000103335/anti-near_16:88782262-88782340 -	PDIA4/ENSG00000155660/clean_7:148709452-148711995 -
PIEZO1/ENSG00000103335/anti-near_16:88786691-88786792 -	PDIA4/ENSG00000155660/clean_7:148712134-148716083 -
PIH1D1/ENSG00000104872/clean_19:49951165-49951257 -	PDIA4/ENSG00000155660/clean_7:148716289-148718058 -
PIM3/ENSG00000198355/clean_22:50356513-50356587 +	PDIA6/ENSG00000143870/anti-near_2:10927565-10928822 -
PINK1/ENSG00000158828/anti-over_1:20975724-20976926 +	PDIA6/ENSG00000143870/anti-near_2:10928895-10929022 -
PISD/ENSG00000241878/anti-near_22:32015822-32016538 -	PDIA6/ENSG00000143870/anti-near_2:10930015-10930844 -
PISD/ENSG00000241878/anti-near_22:32016699-32016981 -	PDIA6/ENSG00000143870/clean_2:10930959-10931920 -
PITRM1/ENSG00000107959/anti-over_10:3189929-3190178 -	PDIA6/ENSG00000143870/clean_2:10937333-10937825 -
PLEKHM2/ENSG00000116786/anti-over_1:16059223-16060291 +	PDIA6/ENSG00000143870/clean_2:10942766-10952803 -
PLXNB2/ENSG00000196576/clean_22:50719928-50719994 -	PDXK/ENSG00000160209/clean_21:45168961-45170380 +
PLXND1/ENSG00000004399/anti-near_3:129275271-129275459 -	PEBP1/ENSG00000089220/clean_12:118575953-118577255 +
PMAIP1/ENSG00000141682/clean_18:57567467-57569878 +	PFKL/ENSG00000141959/anti-near_21:45744538-45744738 +
PMM1/ENSG00000100417/clean_22:41980062-41980284 -	PFKL/ENSG00000141959/clean_21:45736222-45736314 +
PMPCB/ENSG00000105819/anti-near_7:102952578-102952653 +	PFKL/ENSG00000141959/clean_21:45738478-45739233 +
PNISR/ENSG00000132424/clean_6:99856147-99857048 -	PGD/ENSG00000142657/clean_1:10478982-10479473 +
PNISR/ENSG00000132424/clean_6:99857220-99858616 -	PGRMC1/ENSG00000101856/clean_X:118374427-118377113 +
PNP/ENSG00000198805/anti-near_14:20942734-20942931 +	PHB/ENSG00000167085/anti-over_17:47486520-47486692 -
PNPLA6/ENSG00000032444/clean_19:7622170-7623735 +	PHB/ENSG00000167085/anti-over_17:47486835-47489039 -
POLR1C/ENSG00000171453/anti-near_6:43487178-43487443 +	PLD3/ENSG00000105223/anti-near_19:40882681-40883692 +
POLR1C/ENSG00000171453/anti-near_6:43487576-43487803 +	PMF1-BGLAP/ENSG00000260238/clean_1:156202216-156203418 +
POLR1C/ENSG00000171453/anti-near_6:43487923-43488012 +	POLR2B/ENSG00000047315/clean_4:57877266-57881667 +
POLR1C/ENSG00000171453/anti-near_6:43488786-43488919 +	POLR2B/ENSG00000047315/clean_4:57881822-57883208 +
POLR2B/ENSG00000047315/clean_4:57873168-57876526 +	POLR2F/ENSG00000100142/anti-near_22:38349814-38352779 +
POLR2B/ENSG00000047315/clean_4:57889746-57889827 +	POLR2F/ENSG00000100142/anti-near_22:38355483-38363105 +
POLR2I/ENSG00000105258/anti-over_19:36605615-36605699 -	POLR2F/ENSG00000100142/clean_22:38352849-38355352 +
POLR3C/ENSG00000186141/clean_1:145592771-145594038 -	POLR2G/ENSG00000168002/clean_11:62532704-62532811 +
POLRMT/ENSG00000099821/anti-near_19:617655-617776 -	PPA1/ENSG00000180817/clean_10:71966089-71968960 -
POLRMT/ENSG00000099821/anti-near_19:617849-618487 -	PPA1/ENSG00000180817/clean_10:71973345-71974255 -
POMGNT1/ENSG00000085998/anti-near_1:46655029-46655129 -	PPA1/ENSG00000180817/clean_10:71974342-71977567 -
POMGNT1/ENSG00000085998/clean_1:46659060-46659235 -	PPIB/ENSG00000166794/anti-near_15:64452396-64454239 -
POP5/ENSG00000167272/anti-near_12:121017400-121017576 -	PPP1CC/ENSG00000186298/clean_12:111168564-111169574 -
PPCS/ENSG00000127125/anti-near_1:42922744-42922917 +	PPP1R7/ENSG00000115685/clean_2:242102816-242105751 +
PPP1CC/ENSG00000186298/clean_12:111160074-111160276 -	PPP2CA/ENSG00000113575/clean_5:133533535-133534776 -
PPP1R9B/ENSG00000108819/anti-over_17:48217593-48218633 -	PPP2R1A/ENSG00000105568/anti-near_19:52723117-52723441 +
PQBP1/ENSG00000102103/anti-near_X:48759794-48760008 +	PPP2R1A/ENSG00000105568/anti-near_19:52723502-52724231 +
PRC1/ENSG00000198901/anti-over_15:91524899-91524977 -	PPP2R1A/ENSG00000105568/anti-near_19:52724386-52725351 +
PREB/ENSG00000138073/anti-near_2:27356205-27356399 -	PPP2R1A/ENSG00000105568/anti-over_19:52725494-52728969 +
PRKAA1/ENSG00000132356/clean_5:40763124-40764615 -	PPP2R5C/ENSG00000078304/clean_14:102368226-102372738 +
PRKRA/ENSG00000180228/anti-over_2:179296981-179300871 -	PPP6C/ENSG00000119414/clean_9:127916264-127920519 -
PRKRA/ENSG00000180228/anti-over_2:179301046-179306336 -	PPT1/ENSG00000131238/clean_1:40546159-40555081 -
PRKRIP1/ENSG00000128563/clean_7:102036984-102038066 +	PPT1/ENSG00000131238/clean_1:40555184-40557000 -
PRPF31/ENSG00000105618/clean_19:54632560-54632646 +	PPT1/ENSG00000131238/clean_1:40557071-40557716 -
PRPF3/ENSG00000117360/clean_1:150318612-150318883 +	PRCP/ENSG00000137509/anti-near_11:82549616-82550302 -
PRPF8/ENSG00000174231/clean_17:1562842-1563134 -	PRDX1/ENSG00000117450/anti-near_1:45980667-45981325 -
PRPF8/ENSG00000174231/clean_17:1587876-1588073 -	PRDX3/ENSG00000165672/clean_10:120928045-120928688 -
PRPSAP2/ENSG00000141127/anti-near_17:18832270-18833852 +	PRDX4/ENSG00000123131/clean_X:23697404-23700512 +
PRR14/ENSG00000156858/clean_16:30666535-30666671 +	PRDX5/ENSG00000126432/anti-near_11:64088375-64088478 +
PRR14/ENSG00000156858/clean_16:30666741-30666822 +	PRDX6/ENSG00000117592/clean_1:173454646-173455393 +
PRRC2A/ENSG00000204469/anti-near_6:31602334-31602529 +	PRKCSH/ENSG00000130175/anti-near_19:11547017-11547209 +
PRRC2A/ENSG00000204469/anti-near_6:31605101-31605222 +	PRKCSH/ENSG00000130175/anti-near_19:11547326-11548696 +
PRRC2B/ENSG00000130723/clean_9:134363483-134366811 +	PRKCSH/ENSG00000130175/clean_19:11548792-11548887 +
PSMB4/ENSG00000159377/anti-near_1:151373064-151373239 +	PRKCSH/ENSG00000130175/clean_19:11552172-11553200 +
PSMB7/ENSG00000136930/anti-near_9:127115988-127119042 -	PRKCSH/ENSG00000130175/clean_19:11553330-11556203 +
PSMD11/ENSG00000108671/clean_17:30807649-30807770 +	PRMT1/ENSG00000126457/clean_19:50183845-50185166 +
PSMD13/ENSG00000185627/clean_11:244075-244160 +	PRPF31/ENSG00000105618/anti-near_19:54621835-54621952 +
PSME4/ENSG00000068878/clean_2:54092710-54093221 -	PRPF6/ENSG00000101161/anti-over_20:62614568-62616259 +
PTCD3/ENSG00000132300/clean_2:86362110-86363643 +	PRPF6/ENSG00000101161/anti-over_20:62616378-62624759 +
PTOV1/ENSG00000104960/anti-over_19:50360387-50360949 +	PRPF6/ENSG00000101161/anti-over_20:62624838-62626268 +
PTOV1/ENSG00000104960/anti-over_19:50361039-50361160 +	PRPF6/ENSG00000101161/anti-over_20:62626445-62626679 +
PTOV1/ENSG00000104960/anti-over_19:50361234-50361313 +	PRPF6/ENSG00000101161/anti-over_20:62626835-62630397 +
PWP2/ENSG00000241945/clean_21:45548507-45550478 +	PRPF6/ENSG00000101161/anti-over_20:62630492-62630955 +
QARS/ENSG00000172053/clean_3:49135691-49135785 -	PRPF8/ENSG00000174231/clean_17:1558837-1559685 -
QARS/ENSG00000172053/clean_3:49136125-49136317 -	PRPF8/ENSG00000174231/clean_17:1560055-1561546 -
QARS/ENSG00000172053/clean_3:49140842-49141063 -	PRPF8/ENSG00000174231/clean_17:1562057-1562650 -
QPRT/ENSG00000103485/clean_16:29708448-29708519 +	PRPF8/ENSG00000174231/clean_17:1563295-1563725 -
QRICH1/ENSG00000198218/clean_3:49069706-49070054 -	PSAP/ENSG00000197746/anti-near_10:73579657-73579996 -
QTRT1/ENSG00000213339/clean_19:10812379-10812625 +	PSAP/ENSG00000197746/clean_10:73587914-73588633 -
QTRT1/ENSG00000213339/clean_19:10812694-10812791 +	PSAP/ENSG00000197746/clean_10:73588834-73590882 -
RABGGTB/ENSG00000137955/clean_1:76256202-76256969 +	PSAP/ENSG00000197746/clean_10:73591008-73591602 -
RABGGTB/ENSG00000137955/clean_1:76259918-76260194 +	PSAP/ENSG00000197746/clean_10:73591677-73594128 -
RABL6/ENSG00000196642/clean_9:139723936-139726172 +	PSMA1/ENSG00000129084/clean_11:14539291-14539425 -
RAD23A/ENSG00000179262/clean_19:13059627-13059894 +	PSMA2/ENSG00000106588/anti-near_7:42961530-42962923 -
RAF1/ENSG00000132155/anti-near_3:12626156-12626345 -	PSMA2/ENSG00000106588/anti-near_7:42963005-42964273 -
RAF1/ENSG00000132155/anti-near_3:12626480-12626620 -	PSMA2/ENSG00000106588/clean_7:42966267-42966981 -
RAF1/ENSG00000132155/anti-near_3:12626752-12627179 -	PSMA4/ENSG00000041357/clean_15:78837299-78837975 +
RALGDS/ENSG00000160271/clean_9:135974149-135975654 -	PSMA4/ENSG00000041357/clean_15:78838106-78838916 +
RANBP9/ENSG00000010017/anti-over_6:13632753-13634662 -	PSMA4/ENSG00000041357/clean_15:78839040-78841131 +
RANGRF/ENSG00000108961/anti-over_17:8192390-8192575 +	PSMA6/ENSG00000100902/clean_14:35761758-35777199 +
RBBP7/ENSG00000102054/clean_X:16870751-16870871 -	PSMB1/ENSG00000008018/clean_6:170855272-170858093 -
RBBP7/ENSG00000102054/clean_X:16870998-16871804 -	PSMB2/ENSG00000126067/clean_1:36070883-36074846 -
RBCK1/ENSG00000125826/clean_20:409233-409594 +	PSMB2/ENSG00000126067/clean_1:36075009-36096874 -
RBM14/ENSG00000239306/clean_11:66393149-66393931 +	PSMB2/ENSG00000126067/clean_1:36096945-36101910 -
RBM25/ENSG00000119707/clean_14:73577863-73578235 +	PSMB3/ENSG00000108294/clean_17:36909587-36912135 +
RBM26/ENSG00000139746/clean_13:79894845-79896483 -	PSMB7/ENSG00000136930/clean_9:127146935-127167595 -
RBM39/ENSG00000131051/clean_20:34297178-34300940 -	PSMB7/ENSG00000136930/clean_9:127174771-127176186 -
RBM39/ENSG00000131051/clean_20:34328519-34328745 -	PSMC1/ENSG00000100764/clean_14:90725557-90726458 +
RBM3/ENSG00000102317/anti-near_X:48435497-48435852 +	PSMC2/ENSG00000161057/anti-over_7:102994405-102995314 +
RBM5/ENSG00000003756/anti-over_3:50154604-50154682 +	PSMC2/ENSG00000161057/anti-over_7:102995396-102996140 +
RBM5/ENSG00000003756/clean_3:50140599-50141680 +	PSMC2/ENSG00000161057/anti-over_7:102996240-103002403 +
RBM5/ENSG00000003756/clean_3:50147896-50148111 +	PSMC2/ENSG00000161057/anti-over_7:103003886-103004589 +
RBMX/ENSG00000147274/clean_X:135956611-135957244 -	PSMC2/ENSG00000161057/anti-over_7:103004754-103006522 +
RCC1/ENSG00000180198/clean_1:28832596-28834639 +	PSMC2/ENSG00000161057/anti-over_7:103006610-103007859 +
RCC2/ENSG00000179051/clean_1:17739674-17740032 -	PSMC3/ENSG00000165916/clean_11:47446262-47446671 -
RCC2/ENSG00000179051/clean_1:17740213-17742975 -	PSMC4/ENSG00000013275/clean_19:40478462-40480200 +
RFC4/ENSG00000163918/anti-near_3:186508044-186508114 -	PSMD13/ENSG00000185627/clean_11:244469-244674 +
RFXANK/ENSG00000064490/anti-near_19:19307855-19307994 +	PSMD1/ENSG00000173692/clean_2:232003564-232010953 +
RGS14/ENSG00000169220/clean_5:176798397-176798475 +	PSMD2/ENSG00000175166/clean_3:184022179-184023555 +
RHOQ/ENSG00000119729/anti-over_2:46803795-46808066 +	PSMD3/ENSG00000108344/clean_17:38145072-38145991 +
RHOT2/ENSG00000140983/clean_16:718411-718487 +	PSMD4/ENSG00000159352/clean_1:151238915-151238995 +
RHOT2/ENSG00000140983/clean_16:718569-718655 +	PSMF1/ENSG00000125818/clean_20:1099545-1106140 +
RHOT2/ENSG00000140983/clean_16:718699-719552 +	PSMF1/ENSG00000125818/clean_20:1106293-1108068 +
RHOT2/ENSG00000140983/clean_16:719606-720122 +	PSMF1/ENSG00000125818/clean_20:1108151-1115763 +
RHOT2/ENSG00000140983/clean_16:722384-722488 +	PTDSS1/ENSG00000156471/clean_8:97307484-97311921 +
RIC8A/ENSG00000177963/anti-near_11:212759-212836 +	PTDSS1/ENSG00000156471/clean_8:97312073-97316267 +
RING1/ENSG00000204227/clean_6:33177563-33177691 +	PUM2/ENSG00000055917/clean_2:20451477-20453582 -
RING1/ENSG00000204227/clean_6:33177907-33178934 +	QARS/ENSG00000172053/clean_3:49136422-49136542 -
RING1/ENSG00000204227/clean_6:33179779-33180074 +	QARS/ENSG00000172053/clean_3:49137731-49137812 -
RIOK3/ENSG00000101782/clean_18:21057050-21057142 +	QARS/ENSG00000172053/clean_3:49137891-49138007 -
RMND5B/ENSG00000145916/clean_5:177569729-177569852 +	QARS/ENSG00000172053/clean_3:49138107-49138787 -
RNF114/ENSG00000124226/clean_20:48558248-48561918 +	QARS/ENSG00000172053/clean_3:49139905-49140777 -
RNF149/ENSG00000163162/clean_2:101898519-101902542 -	RAB10/ENSG00000084733/clean_2:26350820-26357806 +
RNF19A/ENSG00000034677/anti-near_8:101273983-101276261 -	RAB11A/ENSG00000103769/clean_15:66161963-66169669 +
RNF213/ENSG00000173821/anti-over_17:78353514-78354630 +	RAB11A/ENSG00000103769/clean_15:66169865-66170099 +
RNF213/ENSG00000173821/anti-over_17:78362489-78362972 +	RAB11A/ENSG00000103769/clean_15:66170293-66172008 +
RNF220/ENSG00000187147/anti-over_1:45101260-45101701 +	RAB11B/ENSG00000185236/clean_19:8467163-8467368 +
RNF31/ENSG00000092098/clean_14:24626847-24627106 +	RAB1B/ENSG00000174903/anti-over_11:66039723-66039835 +
RNF31/ENSG00000092098/clean_14:24627220-24627350 +	RAB4A/ENSG00000168118/clean_1:229433383-229434723 +
RNF40/ENSG00000103549/clean_16:30783294-30783409 +	RAB6A/ENSG00000175582/anti-over_11:73441868-73471610 -
ROMO1/ENSG00000125995/anti-near_20:34287373-34287554 +	RAB6A/ENSG00000175582/clean_11:73418558-73427295 -
RP11-29G8.3/ENSG00000261553/anti-near_13:76123998-76124111 +	RAB7A/ENSG00000075785/clean_3:128514263-128516785 +
RPL41/ENSG00000229117/anti-near_12:56510443-56510558 +	RAC1/ENSG00000136238/clean_7:6426914-6431554 +
RPP30/ENSG00000148688/clean_10:92654648-92655210 +	RAD23B/ENSG00000119318/clean_9:110074018-110081032 +
RPS27A/ENSG00000143947/anti-near_2:55459844-55459943 +	RAD23B/ENSG00000119318/clean_9:110081160-110084263 +
RPUSD1/ENSG00000007376/clean_16:836377-836826 -	RBBP4/ENSG00000162521/clean_1:33134958-33135086 +
RRBP1/ENSG00000125844/clean_20:17600373-17600943 -	RBBP4/ENSG00000162521/clean_1:33135164-33138050 +
RRP1/ENSG00000160214/anti-near_21:45222268-45223392 +	RBBP7/ENSG00000102054/clean_X:16871965-16875716 -
RRP9/ENSG00000114767/clean_3:51967615-51967723 -	RBBP7/ENSG00000102054/clean_X:16875832-16876798 -
RSU1/ENSG00000148484/clean_10:16859083-16859313 -	RBM6/ENSG00000004534/clean_3:50091828-50095160 +
RXRB/ENSG00000204231/clean_6:33162827-33163139 -	RBM6/ENSG00000004534/clean_3:50099541-50102463 +
RXRB/ENSG00000204231/clean_6:33163231-33163346 -	REEP5/ENSG00000129625/clean_5:112238215-112256859 -
SACM1L/ENSG00000211456/clean_3:45776865-45779074 +	RHEB/ENSG00000106615/clean_7:151181890-151188028 -
SARS/ENSG00000031698/clean_1:109779170-109779865 +	RNF114/ENSG00000124226/clean_20:48562025-48562672 +
SAT2/ENSG00000141504/anti-over_17:7530362-7530460 -	RNF114/ENSG00000124226/clean_20:48562787-48565784 +
SAT2/ENSG00000141504/anti-over_17:7530544-7530680 -	RNF114/ENSG00000124226/clean_20:48565892-48568612 +
SBF1/ENSG00000100241/clean_22:50897821-50897898 -	RNF181/ENSG00000168894/anti-near_2:85822972-85823641 +
SCAF1/ENSG00000126461/anti-near_19:50161146-50161464 +	RPA1/ENSG00000132383/clean_17:1783985-1787105 +
SCAMP3/ENSG00000116521/clean_1:155226210-155226464 -	RPA1/ENSG00000132383/clean_17:1798389-1800364 +
SCYL1/ENSG00000142186/anti-near_11:65305653-65305740 +	RPL22/ENSG00000116251/clean_1:6253114-6257711 -
SCYL1/ENSG00000142186/anti-near_11:65305795-65305912 +	RPL28/ENSG00000108107/clean_19:55897806-55897937 +
SDCCAG3/ENSG00000165689/clean_9:139299145-139299542 -	RPN1/ENSG00000163902/clean_3:128341252-128344376 -
SDCCAG3/ENSG00000165689/clean_9:139299654-139300356 -	RPN1/ENSG00000163902/clean_3:128344855-128345575 -
SEC24C/ENSG00000176986/clean_10:75528910-75529104 +	RPN1/ENSG00000163902/clean_3:128345675-128348793 -
SEC24C/ENSG00000176986/clean_10:75530229-75530466 +	RPN1/ENSG00000163902/clean_3:128348986-128350790 -
SEC61A1/ENSG00000058262/anti-over_3:127783880-127785796 +	RPN1/ENSG00000163902/clean_3:128351000-128356641 -
SEMA7A/ENSG00000138623/clean_15:74703326-74703635 -	RPN1/ENSG00000163902/clean_3:128363826-128369382 -
SETD5/ENSG00000168137/clean_3:9506356-9512142 +	RPN2/ENSG00000118705/clean_20:35812776-35826799 +
SF1/ENSG00000168066/clean_11:64537880-64540901 -	RPN2/ENSG00000118705/clean_20:35826895-35827452 +
SF3A2/ENSG00000104897/clean_19:2245554-2246751 +	RPN2/ENSG00000118705/clean_20:35835852-35838449 +
SF3A2/ENSG00000104897/clean_19:2246801-2246880 +	RPN2/ENSG00000118705/clean_20:35838568-35842162 +
SFPQ/ENSG00000116560/clean_1:35650194-35652601 -	RPN2/ENSG00000118705/clean_20:35842268-35852280 +
SGSM3/ENSG00000100359/anti-near_22:40803075-40803204 +	RPN2/ENSG00000118705/clean_20:35862498-35864982 +
SGSM3/ENSG00000100359/anti-near_22:40803847-40804074 +	RPS16/ENSG00000105193/anti-near_19:39926348-39926487 -
SGSM3/ENSG00000100359/anti-near_22:40804124-40804280 +	RPS19/ENSG00000105372/clean_19:42364915-42365180 +
SGSM3/ENSG00000100359/anti-near_22:40804433-40804630 +	RPS24/ENSG00000138326/clean_10:79795175-79795268 +
SGSM3/ENSG00000100359/anti-near_22:40804846-40804936 +	RPS7/ENSG00000171863/clean_2:3623274-3623406 +
SH3GL1/ENSG00000141985/anti-near_19:4361793-4362325 -	RSL1D1/ENSG00000171490/clean_16:11931970-11933551 -
SH3GLB2/ENSG00000148341/anti-near_9:131772488-131772948 -	RSL1D1/ENSG00000171490/clean_16:11940459-11940551 -
SHARPIN/ENSG00000179526/anti-near_8:145153691-145153768 -	RSL24D1/ENSG00000137876/clean_15:55477623-55483172 -
SHARPIN/ENSG00000179526/anti-near_8:145154333-145154412 -	RSU1/ENSG00000148484/clean_10:16635495-16737021 -
SIGMAR1/ENSG00000147955/anti-near_9:34637086-34637216 -	RSU1/ENSG00000148484/clean_10:16737154-16794537 -
SIRT7/ENSG00000187531/clean_17:79871756-79871962 -	RSU1/ENSG00000148484/clean_10:16794652-16794916 -
SLAMF7/ENSG00000026751/clean_1:160719883-160720093 +	RSU1/ENSG00000148484/clean_10:16794999-16796869 -
SLC25A28/ENSG00000155287/clean_10:101371123-101372299 -	RSU1/ENSG00000148484/clean_10:16796988-16806388 -
SLC25A38/ENSG00000144659/clean_3:39431998-39432931 +	RSU1/ENSG00000148484/clean_10:16806509-16824032 -
SLC25A38/ENSG00000144659/clean_3:39433111-39433343 +	RSU1/ENSG00000148484/clean_10:16824083-16858971 -
SLC25A3/ENSG00000075415/clean_12:98987518-98987752 +	RTCB/ENSG00000100220/anti-near_22:32784086-32788226 -
SLC2A4RG/ENSG00000125520/anti-near_20:62373583-62373688 +	RTCB/ENSG00000100220/clean_22:32788346-32789878 -
SLC35C2/ENSG00000080189/clean_20:44979163-44979399 -	RTCB/ENSG00000100220/clean_22:32792236-32793927 -
SLC35C2/ENSG00000080189/clean_20:44984513-44985212 -	RTCB/ENSG00000100220/clean_22:32794087-32795589 -
SLC35C2/ENSG00000080189/clean_20:44985276-44986261 -	RTFDC1/ENSG00000022277/clean_20:55048451-55049733 +
SLC38A1/ENSG00000111371/clean_12:46582854-46591502 -	RTFDC1/ENSG00000022277/clean_20:55049827-55052040 +
SLC38A2/ENSG00000134294/anti-near_12:46761123-46764294 -	RTFDC1/ENSG00000022277/clean_20:55052180-55059166 +
SLC38A2/ENSG00000134294/clean_12:46756164-46756276 -	RTN3/ENSG00000133318/anti-near_11:63521180-63523583 +
SLC38A2/ENSG00000134294/clean_12:46758972-46760646 -	RTN3/ENSG00000133318/anti-near_11:63523642-63525627 +
SLC39A4/ENSG00000147804/clean_8:145638050-145638142 -	RWDD1/ENSG00000111832/clean_6:116901523-116905889 +
SLC44A2/ENSG00000129353/clean_19:10745563-10745649 +	SAE1/ENSG00000142230/clean_19:47656297-47658370 +
SLC44A2/ENSG00000129353/clean_19:10745931-10746106 +	SAMM50/ENSG00000100347/clean_22:44373838-44377270 +
SLC4A1AP/ENSG00000163798/clean_2:27910887-27911566 +	SAMM50/ENSG00000100347/clean_22:44377341-44379812 +
SLC4A2/ENSG00000164889/anti-near_7:150767998-150768158 +	SAR1A/ENSG00000079332/clean_10:71913725-71917519 -
SLC4A2/ENSG00000164889/anti-near_7:150771380-150771485 +	SARS/ENSG00000031698/clean_1:109766670-109770973 +
SLC4A2/ENSG00000164889/anti-near_7:150771575-150771761 +	SARS/ENSG00000031698/clean_1:109779995-109780352 +
SLTM/ENSG00000137776/anti-over_15:59204809-59205697 -	SBDS/ENSG00000126524/anti-near_7:66458404-66459198 -
SMARCC2/ENSG00000139613/clean_12:56574885-56575265 -	SCFD1/ENSG00000092108/clean_14:31191123-31191699 +
SMYD2/ENSG00000143499/clean_1:214505535-214507542 +	SCP2/ENSG00000116171/clean_1:53480715-53493640 +
SNRNP70/ENSG00000104852/clean_19:49607992-49610881 +	SCP2/ENSG00000116171/clean_1:53493743-53504588 +
SNRPA1/ENSG00000131876/clean_15:101826006-101826418 -	SCP2/ENSG00000116171/clean_1:53504718-53513529 +
SNW1/ENSG00000100603/anti-over_14:78184629-78184709 -	SCPEP1/ENSG00000121064/anti-near_17:55079542-55083533 +
SNX14/ENSG00000135317/clean_6:86217777-86223517 -	SDF4/ENSG00000078808/clean_1:1158737-1159211 -
SPAG5/ENSG00000076382/anti-near_17:26905310-26905390 -	SDF4/ENSG00000078808/clean_1:1159348-1163847 -
SPAG5/ENSG00000076382/clean_17:26906855-26907026 -	SDHA/ENSG00000073578/clean_5:236714-240472 +
SPAG7/ENSG00000091640/anti-near_17:4862938-4863054 -	SDHB/ENSG00000117118/clean_1:17354360-17355094 -
SPCS3/ENSG00000129128/anti-over_4:177241370-177243320 +	SDHB/ENSG00000117118/clean_1:17355231-17359554 -
SPEN/ENSG00000065526/anti-near_1:16265371-16265790 +	SDHB/ENSG00000117118/clean_1:17359640-17371255 -
SPIDR/ENSG00000164808/clean_8:48642027-48647868 +	SDHC/ENSG00000143252/anti-near_1:161326630-161332118 +
SPTAN1/ENSG00000197694/anti-near_9:131390221-131392599 +	SDHC/ENSG00000143252/clean_1:161310445-161326466 +
SREBF2/ENSG00000198911/clean_22:42273425-42273945 +	SEC11A/ENSG00000140612/anti-over_15:85224063-85230855 -
SRF/ENSG00000112658/clean_6:43146223-43146543 +	SEC11A/ENSG00000140612/clean_15:85213300-85213955 -
SRP9/ENSG00000143742/clean_1:225971070-225976941 +	SEC11C/ENSG00000166562/clean_18:56816854-56819767 +
SRP9/ENSG00000143742/clean_1:225974687-225976941 +	SEC31A/ENSG00000138674/clean_4:83770130-83772583 -
SRPK1/ENSG00000096063/anti-near_6:35803265-35806113 -	SELT/ENSG00000198843/clean_3:150340282-150340829 +
SRPR/ENSG00000182934/anti-near_11:126133939-126134085 -	SELT/ENSG00000198843/clean_3:150344950-150345445 +
SRPR/ENSG00000182934/anti-near_11:126136817-126137069 -	SEPT2/ENSG00000168385/anti-near_2:242287606-242289487 +
SRPR/ENSG00000182934/anti-near_11:126137230-126137443 -	SEPT7/ENSG00000122545/clean_7:35912376-35913250 +
SRRT/ENSG00000087087/anti-near_7:100485480-100485662 +	SEPT9/ENSG00000184640/clean_17:75483634-75484321 +
SRRT/ENSG00000087087/anti-near_7:100485764-100485877 +	SEPT9/ENSG00000184640/clean_17:75488798-75489061 +
SRRT/ENSG00000087087/anti-near_7:100486004-100486094 +	SF3A3/ENSG00000183431/clean_1:38423935-38425791 -
SRRT/ENSG00000087087/clean_7:100479034-100479279 +	SF3A3/ENSG00000183431/clean_1:38425847-38433715 -
SRRT/ENSG00000087087/clean_7:100479862-100481690 +	SF3A3/ENSG00000183431/clean_1:38435136-38435242 -
SRSF11/ENSG00000116754/anti-near_1:70687522-70694104 +	SF3B14/ENSG00000115128/anti-near_2:24297064-24299069 -
SRSF1/ENSG00000136450/clean_17:56082961-56083161 -	SF3B1/ENSG00000115524/clean_2:198261052-198262708 -
SRSF3/ENSG00000112081/clean_6:36566760-36567597 +	SF3B1/ENSG00000115524/clean_2:198265660-198266123 -
SRSF6/ENSG00000124193/clean_20:42087149-42088410 +	SF3B1/ENSG00000115524/clean_2:198266249-198266465 -
SRSF7/ENSG00000115875/clean_2:38973889-38975188 -	SF3B1/ENSG00000115524/clean_2:198267550-198267672 -
SSB/ENSG00000138385/anti-near_2:170663402-170663480 +	SF3B1/ENSG00000115524/clean_2:198272843-198273092 -
SSSCA1/ENSG00000173465/clean_11:65337981-65338074 +	SF3B1/ENSG00000115524/clean_2:198273305-198274493 -
ST6GALNAC4/ENSG00000136840/clean_9:130670860-130672229 -	SF3B2/ENSG00000087365/clean_11:65826809-65826985 +
STARD3/ENSG00000131748/clean_17:37814279-37814657 +	SF3B2/ENSG00000087365/clean_11:65827066-65827252 +
STAT2/ENSG00000170581/anti-near_12:56737315-56737608 -	SH3BGRL/ENSG00000131171/clean_X:80532668-80533829 +
STAT2/ENSG00000170581/clean_12:56740739-56742312 -	SKP1/ENSG00000113558/clean_5:133494286-133496677 -
STAT2/ENSG00000170581/clean_12:56742407-56742535 -	SMARCA4/ENSG00000127616/clean_19:11135114-11136097 +
STAT2/ENSG00000170581/clean_12:56742843-56742946 -	SMS/ENSG00000102172/clean_X:21995354-21996077 +
STAT2/ENSG00000170581/clean_12:56743293-56743372 -	SMS/ENSG00000102172/clean_X:21997084-22002421 +
STAT3/ENSG00000168610/clean_17:40475372-40475590 -	SMS/ENSG00000102172/clean_X:22002536-22003261 +
STAT5B/ENSG00000173757/clean_17:40375574-40376796 -	SND1/ENSG00000197157/clean_7:127335002-127338928 +
STAT6/ENSG00000166888/anti-near_12:57492685-57492797 -	SND1/ENSG00000197157/clean_7:127343377-127344892 +
STAT6/ENSG00000166888/anti-near_12:57492861-57493076 -	SND1/ENSG00000197157/clean_7:127344999-127347610 +
STAT6/ENSG00000166888/anti-near_12:57493686-57493778 -	SND1/ENSG00000197157/clean_7:127347701-127361340 +
STAT6/ENSG00000166888/clean_12:57499382-57499973 -	SND1/ENSG00000197157/clean_7:127447627-127484376 +
STK11/ENSG00000118046/clean_19:1220504-1220579 +	SND1/ENSG00000197157/clean_7:127484477-127527954 +
STK38/ENSG00000112079/anti-near_6:36463691-36464487 -	SND1/ENSG00000197157/clean_7:127528065-127544799 +
STRA13/ENSG00000169689/anti-near_17:79977095-79977168 -	SND1/ENSG00000197157/clean_7:127731933-127732044 +
STT3B/ENSG00000163527/clean_3:31661322-31663588 +	SNRNP200/ENSG00000144028/clean_2:96969068-96970442 -
STX10/ENSG00000104915/anti-near_19:13255300-13255390 -	SNRNP27/ENSG00000124380/anti-near_2:70123680-70124508 +
STX4/ENSG00000103496/clean_16:31045646-31045782 +	SNRNP70/ENSG00000104852/clean_19:49593610-49593722 +
STX4/ENSG00000103496/clean_16:31050972-31051043 +	SNRPC/ENSG00000124562/clean_6:34730480-34735684 +
STX7/ENSG00000079950/clean_6:132792739-132793420 -	SNRPC/ENSG00000124562/clean_6:34735774-34738067 +
SUN2/ENSG00000100242/anti-over_22:39134759-39134877 -	SNRPD1/ENSG00000167088/clean_18:19203900-19209022 +
SUN2/ENSG00000100242/anti-over_22:39135431-39135726 -	SNRPD3/ENSG00000100028/anti-near_22:24952039-24953624 +
SUN2/ENSG00000100242/anti-over_22:39135948-39136271 -	SNRPD3/ENSG00000100028/clean_22:24953768-24963951 +
SUN2/ENSG00000100242/anti-over_22:39137055-39137498 -	SNRPE/ENSG00000182004/clean_1:203832853-203834168 +
SUN2/ENSG00000100242/anti-over_22:39137576-39138305 -	SNRPF/ENSG00000139343/anti-near_12:96252854-96254945 +
SYVN1/ENSG00000162298/anti-near_11:64895960-64896034 -	SNX1/ENSG00000028528/clean_15:64422228-64422426 +
SYVN1/ENSG00000162298/anti-near_11:64896186-64897200 -	SNX3/ENSG00000112335/clean_6:108533458-108535701 -
TACC3/ENSG00000013810/clean_4:1730514-1732613 +	SNX3/ENSG00000112335/clean_6:108535826-108544153 -
TACC3/ENSG00000013810/clean_4:1746559-1746674 +	SNX3/ENSG00000112335/clean_6:108544249-108581963 -
TAF10/ENSG00000166337/anti-near_11:6632683-6632894 -	SNX6/ENSG00000129515/clean_14:35062356-35066755 -
TAF11/ENSG00000064995/anti-over_6:34846497-34847743 -	SNX6/ENSG00000129515/clean_14:35074923-35077235 -
TAF1D/ENSG00000166012/clean_11:93469470-93469859 -	SPG21/ENSG00000090487/clean_15:65257801-65261591 -
TAP2/ENSG00000204267/clean_6:32800601-32802930 -	SPG21/ENSG00000090487/clean_15:65262560-65266939 -
TAPBP/ENSG00000231925/clean_6:33271766-33271904 -	SRI/ENSG00000075142/anti-over_7:87846506-87848173 -
TAPBP/ENSG00000231925/clean_6:33272415-33272765 -	SRP68/ENSG00000167881/clean_17:74053624-74056388 -
TARBP2/ENSG00000139546/anti-near_12:53897592-53898180 +	SRP72/ENSG00000174780/clean_4:57349436-57350901 +
TBC1D9B/ENSG00000197226/clean_5:179305523-179306046 -	SRP72/ENSG00000174780/clean_4:57366861-57367849 +
TBRG4/ENSG00000136270/clean_7:45141213-45141423 -	SRSF11/ENSG00000116754/clean_1:70701233-70703107 +
TCERG1/ENSG00000113649/clean_5:145862290-145863102 +	SRSF11/ENSG00000116754/clean_1:70705203-70710366 +
TCF25/ENSG00000141002/clean_16:89960266-89961445 +	SSB/ENSG00000138385/anti-near_2:170657536-170661983 +
TCIRG1/ENSG00000110719/anti-near_11:67815271-67815348 +	SSBP1/ENSG00000106028/clean_7:141442029-141443360 +
TCIRG1/ENSG00000110719/clean_11:67810964-67811037 +	SSBP1/ENSG00000106028/clean_7:141443501-141443701 +
TCIRG1/ENSG00000110719/clean_11:67812569-67814899 +	SSR2/ENSG00000163479/clean_1:155988159-155989803 -
TEX10/ENSG00000136891/anti-near_9:103064586-103065913 -	SSR3/ENSG00000114850/anti-near_3:156271570-156272745 -
TFDP1/ENSG00000198176/clean_13:114292199-114294434 +	SSR4/ENSG00000180879/anti-near_X:153063269-153063525 +
TGOLN2/ENSG00000152291/clean_2:85549864-85552037 -	SSRP1/ENSG00000149136/anti-near_11:57097612-57097764 -
THOC6/ENSG00000131652/anti-near_16:3077281-3077366 +	SSRP1/ENSG00000149136/anti-near_11:57098401-57099141 -
TIA1/ENSG00000116001/clean_2:70444126-70451685 -	SSRP1/ENSG00000149136/anti-over_11:57094988-57095185 -
TIMELESS/ENSG00000111602/clean_12:56814918-56815134 -	ST13/ENSG00000100380/clean_22:41222670-41223099 -
TIMM21/ENSG00000075336/clean_18:71822442-71822540 +	ST13/ENSG00000100380/clean_22:41226960-41228572 -
TIMM21/ENSG00000075336/clean_18:71825511-71825610 +	ST13/ENSG00000100380/clean_22:41228675-41231563 -
TJP2/ENSG00000119139/clean_9:71867816-71869124 +	ST13/ENSG00000100380/clean_22:41231674-41231806 -
TK1/ENSG00000167900/anti-near_17:76171031-76171130 -	ST13/ENSG00000100380/clean_22:41231891-41236629 -
TM9SF1/ENSG00000100926/clean_14:24661562-24661853 -	ST13/ENSG00000100380/clean_22:41236696-41240842 -
TMEM106C/ENSG00000134291/clean_12:48359780-48359871 +	ST13/ENSG00000100380/clean_22:41240913-41244297 -
TMEM126B/ENSG00000171204/clean_11:85346822-85347089 +	ST13/ENSG00000100380/clean_22:41244373-41246826 -
TMEM147/ENSG00000105677/anti-near_19:36037710-36037846 +	STIP1/ENSG00000168439/clean_11:63961802-63961950 +
TMEM147/ENSG00000105677/anti-over_19:36036718-36036789 +	STIP1/ENSG00000168439/clean_11:63962092-63963116 +
TMEM165/ENSG00000134851/anti-near_4:56290810-56291542 +	STK24/ENSG00000102572/clean_13:99127612-99134518 -
TMEM179B/ENSG00000185475/anti-over_11:62556682-62556763 +	STT3A/ENSG00000134910/clean_11:125475630-125476195 +
TMEM189/ENSG00000240849/clean_20:48741716-48744511 -	STT3A/ENSG00000134910/clean_11:125484098-125484218 +
TMEM205/ENSG00000105518/anti-over_19:11456091-11456195 -	STT3A/ENSG00000134910/clean_11:125484321-125488267 +
TMEM214/ENSG00000119777/clean_2:27258596-27258837 +	STT3B/ENSG00000163527/clean_3:31666577-31667445 +
TMEM259/ENSG00000182087/anti-near_19:1011662-1011739 -	SUMO2/ENSG00000188612/clean_17:73164496-73170846 -
TMEM55B/ENSG00000165782/anti-near_14:20926861-20927364 -	SUMO2/ENSG00000188612/clean_17:73170918-73177151 -
TMEM55B/ENSG00000165782/anti-near_14:20927892-20928350 -	SYF2/ENSG00000117614/clean_1:25549922-25551492 -
TMEM55B/ENSG00000165782/anti-near_14:20928457-20928813 -	TALDO1/ENSG00000177156/clean_11:759057-760121 +
TMX2/ENSG00000213593/anti-near_11:57505902-57506135 +	TARDBP/ENSG00000120948/clean_1:11077064-11078789 +
TMX2/ENSG00000213593/anti-near_11:57506242-57506445 +	TAX1BP1/ENSG00000106052/clean_7:27824930-27825017 +
TMX2/ENSG00000213593/anti-near_11:57506511-57506602 +	TAX1BP1/ENSG00000106052/clean_7:27831849-27832684 +
TNFRSF14/ENSG00000157873/clean_1:2493254-2494303 +	TBCB/ENSG00000105254/anti-near_19:36616425-36616569 +
TNIP2/ENSG00000168884/clean_4:2744247-2746113 -	TCEB1/ENSG00000154582/clean_8:74859055-74868145 -
TNIP2/ENSG00000168884/clean_4:2746233-2746423 -	TCF25/ENSG00000141002/clean_16:89951064-89952255 +
TNIP2/ENSG00000168884/clean_4:2746672-2747172 -	TECR/ENSG00000099797/anti-near_19:14675099-14675597 +
TNPO2/ENSG00000105576/clean_19:12814340-12814527 -	THOC7/ENSG00000163634/anti-over_3:63819875-63820829 -
TNPO2/ENSG00000105576/clean_19:12816413-12816495 -	THOC7/ENSG00000163634/anti-over_3:63821066-63821976 -
TNPO3/ENSG00000064419/clean_7:128595439-128597277 -	THOC7/ENSG00000163634/anti-over_3:63822034-63823651 -
TPRA1/ENSG00000163870/clean_3:127292631-127294027 -	THOC7/ENSG00000163634/anti-over_3:63824175-63825331 -
TPRA1/ENSG00000163870/clean_3:127294893-127295459 -	THRAP3/ENSG00000054118/clean_1:36755365-36756974 +
TRA2A/ENSG00000164548/clean_7:23561459-23571407 -	TIAL1/ENSG00000151923/clean_10:121337248-121338237 -
TRABD/ENSG00000170638/anti-near_22:50636017-50636251 +	TLN1/ENSG00000137076/clean_9:35697913-35698040 -
TRAF4/ENSG00000076604/anti-near_17:27074965-27075034 +	TLN1/ENSG00000137076/clean_9:35698169-35698319 -
TRAF4/ENSG00000076604/anti-near_17:27075441-27075528 +	TLN1/ENSG00000137076/clean_9:35698502-35698613 -
TRAPPC3/ENSG00000054116/clean_1:36602923-36603396 -	TLN1/ENSG00000137076/clean_9:35698676-35698804 -
TRIM27/ENSG00000204713/clean_6:28876865-28879472 -	TLN1/ENSG00000137076/clean_9:35698930-35699028 -
TRIM28/ENSG00000130726/anti-near_19:59060143-59060228 +	TLN1/ENSG00000137076/clean_9:35724331-35724568 -
TRIM38/ENSG00000112343/clean_6:25972327-25973281 +	TM9SF2/ENSG00000125304/clean_13:100206709-100207789 +
TRIO/ENSG00000038382/clean_5:14504702-14507230 +	TM9SF2/ENSG00000125304/clean_13:100207901-100211616 +
TRIT1/ENSG00000043514/clean_1:40307585-40309772 -	TMBIM6/ENSG00000139644/clean_12:50146332-50146755 +
TRPC4AP/ENSG00000100991/anti-near_20:33591086-33591212 -	TMBIM6/ENSG00000139644/clean_12:50146864-50149417 +
TRPC4AP/ENSG00000100991/anti-near_20:33591419-33592260 -	TMBIM6/ENSG00000139644/clean_12:50149538-50152009 +
TRPC4AP/ENSG00000100991/anti-near_20:33592373-33593497 -	TMBIM6/ENSG00000139644/clean_12:50153104-50155486 +
TRPC4AP/ENSG00000100991/anti-near_20:33593606-33594237 -	TMCO1/ENSG00000143183/anti-near_1:165728821-165737428 -
TRPC4AP/ENSG00000100991/clean_20:33595443-33596466 -	TMCO1/ENSG00000143183/clean_1:165697358-165712403 -
TRPT1/ENSG00000149743/anti-near_11:63991439-63991571 -	TMCO1/ENSG00000143183/clean_1:165712548-165721338 -
TRPT1/ENSG00000149743/anti-near_11:63991682-63991756 -	TMCO1/ENSG00000143183/clean_1:165721406-165723464 -
TSC22D4/ENSG00000166925/clean_7:100064791-100065174 -	TMED10/ENSG00000170348/anti-over_14:75602589-75614366 -
TSC22D4/ENSG00000166925/clean_7:100075930-100076416 -	TMED10/ENSG00000170348/clean_14:75614440-75618734 -
TSPAN4/ENSG00000214063/anti-near_11:865614-865693 +	TMED10/ENSG00000170348/clean_14:75618846-75643057 -
TSR1/ENSG00000167721/anti-over_17:2227668-2227797 -	TMED2/ENSG00000086598/clean_12:124071486-124074888 +
TSR1/ENSG00000167721/anti-over_17:2227872-2227982 -	TMED2/ENSG00000086598/clean_12:124074996-124081151 +
TSTA3/ENSG00000104522/clean_8:144696623-144696793 -	TMEM219/ENSG00000149932/clean_16:29974910-29979345 +
TUFM/ENSG00000178952/clean_16:28855422-28855550 -	TMEM248/ENSG00000106609/clean_7:66418356-66420488 +
TXNIP/ENSG00000117289/clean_1:145440525-145440631 +	TMEM50A/ENSG00000183726/anti-near_1:25683344-25687150 +
TYK2/ENSG00000105397/clean_19:10461644-10461727 -	TMEM50A/ENSG00000183726/clean_1:25669564-25678116 +
TYK2/ENSG00000105397/clean_19:10463227-10463601 -	TMEM50A/ENSG00000183726/clean_1:25679465-25683283 +
TYMP/ENSG00000025708/clean_22:50967039-50967564 -	TMEM59/ENSG00000116209/clean_1:54506510-54507396 -
TYMP/ENSG00000025708/clean_22:50967767-50967924 -	TMEM59/ENSG00000116209/clean_1:54507478-54509045 -
U2AF2/ENSG00000063244/anti-over_19:56180158-56180448 +	TNIP1/ENSG00000145901/clean_5:150414628-150415142 -
UBA3/ENSG00000144744/anti-near_3:69105844-69105929 -	TOMM20/ENSG00000173726/clean_1:235283214-235285640 -
UBA3/ENSG00000144744/anti-near_3:69105966-69106406 -	TOMM22/ENSG00000100216/anti-near_22:39078446-39078883 +
UBA3/ENSG00000144744/anti-over_3:69105434-69105762 -	TOMM7/ENSG00000196683/clean_7:22852804-22857618 -
UBE2E1/ENSG00000170142/anti-near_3:23930750-23931999 +	TOMM7/ENSG00000196683/clean_7:22857667-22862295 -
UBR5/ENSG00000104517/anti-near_8:103269945-103271212 -	TOP2B/ENSG00000077097/clean_3:25650835-25651058 -
UBXN1/ENSG00000162191/anti-near_11:62444111-62444284 -	TPD52L2/ENSG00000101150/clean_20:62500794-62505020 +
UBXN4/ENSG00000144224/clean_2:136511137-136511728 +	TPM3/ENSG00000143549/clean_1:154145454-154145559 -
UBXN4/ENSG00000144224/clean_2:136530117-136533818 +	TRAM1/ENSG00000067167/clean_8:71499234-71499340 -
UBXN6/ENSG00000167671/anti-near_19:4446194-4446279 -	TRAM1/ENSG00000067167/clean_8:71508556-71510129 -
UFD1L/ENSG00000070010/anti-near_22:19438267-19442271 -	TRAM1/ENSG00000067167/clean_8:71510246-71510368 -
UNC45A/ENSG00000140553/clean_15:91485835-91486141 +	TRPC4AP/ENSG00000100991/clean_20:33600869-33603810 -
UNC50/ENSG00000115446/anti-near_2:99227358-99232669 +	TSG101/ENSG00000074319/anti-near_11:18503416-18505416 -
UNC50/ENSG00000115446/clean_2:99226502-99227237 +	TSN/ENSG00000211460/clean_2:122519100-122520580 +
UQCC1/ENSG00000101019/clean_20:33891872-33894468 -	TSPAN3/ENSG00000140391/clean_15:77344810-77345118 -
UQCRC2/ENSG00000140740/anti-near_16:21987564-21991867 +	TXN2/ENSG00000100348/clean_22:36872903-36876621 -
URI1/ENSG00000105176/clean_19:30503438-30505793 +	TXNDC12/ENSG00000117862/clean_1:52493020-52494249 -
UROD/ENSG00000126088/anti-near_1:45478887-45478963 +	UBA1/ENSG00000130985/clean_X:47058318-47058446 +
UROD/ENSG00000126088/anti-near_1:45480248-45480407 +	UBA1/ENSG00000130985/clean_X:47062213-47062341 +
UROD/ENSG00000126088/anti-near_1:45480678-45481008 +	UBA1/ENSG00000130985/clean_X:47062446-47062532 +
USF1/ENSG00000158773/clean_1:161009799-161009991 -	UBA1/ENSG00000130985/clean_X:47070315-47070434 +
USF2/ENSG00000105698/clean_19:35769977-35770069 +	UBA1/ENSG00000130985/clean_X:47072262-47072388 +
USP34/ENSG00000115464/anti-over_2:61415844-61416044 -	UBA1/ENSG00000130985/clean_X:47072580-47073725 +
UTP6/ENSG00000108651/anti-over_17:30205346-30205720 -	UBE2D2/ENSG00000131508/clean_5:138994359-138994445 +
VAMP2/ENSG00000220205/clean_17:8064189-8064790 -	UBE2E3/ENSG00000170035/clean_2:181925539-181927517 +
VAMP3/ENSG00000049245/clean_1:7831445-7833501 +	UBE2I/ENSG00000103275/anti-over_16:1370284-1370438 +
VCL/ENSG00000035403/clean_10:75868914-75873941 +	UBE2J1/ENSG00000198833/clean_6:90048262-90052042 -
VEGFA/ENSG00000112715/clean_6:43746655-43749692 +	UBE2L3/ENSG00000185651/clean_22:21922060-21947149 +
VEGFB/ENSG00000173511/clean_11:64003799-64004658 +	UBE2L3/ENSG00000185651/clean_22:21947245-21965145 +
VMP1/ENSG00000062716/clean_17:57915758-57917128 +	UBQLN1/ENSG00000135018/clean_9:86276854-86278789 -
VPS28/ENSG00000160948/clean_8:145649305-145649423 -	UBXN1/ENSG00000162191/anti-near_11:62446073-62446161 -
VPS28/ENSG00000160948/clean_8:145649651-145650100 -	UFC1/ENSG00000143222/anti-over_1:161126807-161127043 +
VPS28/ENSG00000160948/clean_8:145650202-145650328 -	UGP2/ENSG00000169764/clean_2:64083567-64084962 +
VPS28/ENSG00000160948/clean_8:145651446-145651562 -	UGP2/ENSG00000169764/clean_2:64113020-64113474 +
VPS36/ENSG00000136100/clean_13:52990228-52991191 -	UQCRB/ENSG00000156467/clean_8:97244168-97245383 -
VPS4A/ENSG00000132612/anti-over_16:69355173-69356462 +	UQCRC1/ENSG00000010256/clean_3:48641864-48642083 -
VPS4A/ENSG00000132612/anti-over_16:69356603-69358110 +	UQCRC1/ENSG00000010256/clean_3:48643289-48646594 -
VRK2/ENSG00000028116/clean_2:58359063-58362275 +	UQCRC2/ENSG00000140740/anti-near_16:21992021-21994408 +
WDR46/ENSG00000227057/anti-over_6:33247151-33247273 -	UQCRC2/ENSG00000140740/clean_16:21968887-21969855 +
WDR46/ENSG00000227057/anti-over_6:33248299-33248450 -	UQCRC2/ENSG00000140740/clean_16:21974206-21976728 +
WDR5/ENSG00000196363/clean_9:137020495-137020814 +	UQCRC2/ENSG00000140740/clean_16:21980006-21982845 +
WDR6/ENSG00000178252/anti-near_3:49051726-49051815 +	UQCRC2/ENSG00000140740/clean_16:21983443-21985216 +
WDR74/ENSG00000133316/anti-over_11:62601146-62601263 -	UQCRC2/ENSG00000140740/clean_16:21985297-21987487 +
WDR74/ENSG00000133316/clean_11:62606900-62606978 -	URI1/ENSG00000105176/clean_19:30498545-30499911 +
WDR75/ENSG00000115368/clean_2:190334165-190334801 +	USF2/ENSG00000105698/clean_19:35761500-35761620 +
WDR77/ENSG00000116455/clean_1:111984011-111984646 -	USO1/ENSG00000138768/clean_4:76730204-76731584 +
WRNIP1/ENSG00000124535/clean_6:2779726-2783639 +	UXT/ENSG00000126756/anti-near_X:47517262-47518228 -
WRNIP1/ENSG00000124535/clean_6:2783795-2784557 +	UXT/ENSG00000126756/clean_X:47517038-47517180 -
WRNIP1/ENSG00000124535/clean_6:2784637-2785240 +	VCP/ENSG00000165280/clean_9:35064282-35065247 -
WSB1/ENSG00000109046/clean_17:25633908-25634769 +	VCP/ENSG00000165280/clean_9:35065378-35066671 -
WTAP/ENSG00000146457/anti-over_6:160169401-160174491 +	VDAC1/ENSG00000213585/clean_5:133326845-133327996 -
XAB2/ENSG00000076924/anti-near_19:7685332-7685432 -	VDAC3/ENSG00000078668/clean_8:42251796-42252601 +
XPC/ENSG00000154767/anti-over_3:14187659-14188789 -	VDAC3/ENSG00000078668/clean_8:42256382-42257168 +
XPNPEP1/ENSG00000108039/clean_10:111635357-111637547 -	VDAC3/ENSG00000078668/clean_8:42257221-42259305 +
XPO6/ENSG00000169180/clean_16:28164106-28167394 -	VPS35/ENSG00000069329/clean_16:46708572-46710494 -
YTHDC1/ENSG00000083896/clean_4:69180041-69182031 -	VPS35/ENSG00000069329/clean_16:46714765-46715288 -
YTHDC1/ENSG00000083896/clean_4:69184580-69185840 -	VPS51/ENSG00000149823/anti-near_11:64878075-64878165 +
YTHDC1/ENSG00000083896/clean_4:69185923-69188466 -	VTI1B/ENSG00000100568/anti-near_14:68123306-68126447 -
YY1AP1/ENSG00000163374/anti-over_1:155630704-155631097 -	WARS/ENSG00000140105/anti-over_14:100808908-100809611 -
ZFAND2B/ENSG00000158552/anti-near_2:220073070-220073147 +	WIPI2/ENSG00000157954/clean_7:5254335-5256193 +
ZFP36/ENSG00000128016/clean_19:39897568-39898382 +	XRCC5/ENSG00000079246/clean_2:216990754-216992258 +
ZFP36L1/ENSG00000185650/clean_14:69257209-69259598 -	XRCC6/ENSG00000196419/anti-near_22:42018090-42024121 +
ZFP36L2/ENSG00000152518/anti-near_2:43452891-43453403 -	XRCC6/ENSG00000196419/clean_22:42024234-42032116 +
ZMYND8/ENSG00000101040/clean_20:45839542-45841286 -	XRCC6/ENSG00000196419/clean_22:42032255-42032519 +
ZNF598/ENSG00000167962/anti-near_16:2048586-2048702 -	XRCC6/ENSG00000196419/clean_22:42032774-42033611 +
ZNF598/ENSG00000167962/anti-near_16:2052424-2052521 -	XRCC6/ENSG00000196419/clean_22:42033795-42042899 +
ZNF655/ENSG00000197343/clean_7:99158318-99159510 +	XRCC6/ENSG00000196419/clean_22:42043086-42046726 +
ZRANB2/ENSG00000132485/anti-near_1:71535045-71536509 -	XRCC6/ENSG00000196419/clean_22:42046895-42049532 +
ZRANB2/ENSG00000132485/anti-over_1:71530820-71531360 -	XRCC6/ENSG00000196419/clean_22:42053036-42054255 +
ZRANB2/ENSG00000132485/anti-over_1:71532617-71534958 -	XRCC6/ENSG00000196419/clean_22:42054356-42057334 +
ZSWIM8/ENSG00000214655/anti-near_10:75554088-75554298 +	YKT6/ENSG00000106636/clean_7:44247091-44247731 +
ZWINT/ENSG00000122952/clean_10:58119614-58119778 -	YME1L1/ENSG00000136758/clean_10:27405274-27406504 -
